# Supplementary material for: In silico approaches for drug repurposing in oncology: a scoping review
Source: Front Pharmacol. 2024 Jun 11;15:1400029. doi: 10.3389/fphar.2024.1400029 (PMC11196849; doi:10.3389/fphar.2024.1400029)
Supplement: Supplementary file 4 [file Table1.XLSX]

## Sheet: Included articles
Title	Date	Authors	Country	Aim	Study design	Type of cancer	In silico method	Type of employed in silico strategy	Study outcome	Regulatory aspects	drug rescue or repurposing was performed?
Identification of small molecules uncoupling the Notch::Jagged interaction through an integrated high-throughput screening	November 3, 2017	Natalia Platonova, Chiara Parravicini, Cristina Sensi, Alessandro Paoli, Michela Colombo, Antonino Neri, Ivano Eberini, Raffaella Chiaramonte	Italy	to develop a strategy to directly inhibit Notch activation by uncoupling its interaction with the Jagged	2	Cancer	molecular modelling, molecular docking, in silico high-throughput screening	0	0	não	1
In Silico analysis of compounds characterized from Nymphaea stellata flower with MUC1	November, 2013	Lisina K.V, Eashwaran Murugesh, Shanmughavel Piramanayagam	India	to study the functional properties of target proteins which are responsible for cancer	0	Cancer	molecular modeling, molecular docking	0	0	não	1
In silico and in vitro drug screening identifies new therapeutic approaches for Ewing sarcoma	November 16, 2016	Ziyan Y Pessetto, Bin Chen, Hani Alturkmani, Stephen Hyter, Colleen A Flynn, Michael Baltezor, Yan Ma, Howard G Rosenthal, Kathleen A Neville, Scott J Weir, Atul J Butte, Andrew K Godwin	USA	To identify new therapeutic options for Ewing sarcoma	4	Ewing sarcoma	Drug expression signature database, Connectivity Map, LINCS	1	0	não	0
In silico docking studies of gallic acid structural analogs as Bcl-Xl inhibitor in cancer	29 December 2017	Dian Maria Ulfa, Ade Arsianti, Maksum Radji	Indonesia	To promote the inhibition of the antiapoptotic members of the Bcl-2 family like Bcl-XL for the development of anticancer therapy	0	Cancer	Molecular docking	0	0	não	1
In silico drug design and molecular docking studies targeting Akt1 (RAC-alpha serine/threonine-protein kinase) and Akt2 (RAC-beta serine/threonine-protein kinase) proteins and investigation of CYP (cytochrome P450) inhibitors against MAOB (monoamine oxidase B) for OSCC (oral squamous cell carcinoma) treatment	04 August 2020	Mohammad Kawsar Sharif Siam, Anusree Sarker, Mohammad Manzur Sharif Sayeem	Bangladesh/ UK	To investigate drugs that inhibit the overexpression of Akt1 and Akt2 proteins in Akt pathway and do not cause reduced expression of MAOB	0	Oral Squamous Cell Carcinoma	molecular docking	0	0	não	0
In silico Drug Repurposing of FDA-Approved Artemisinins as Potent Chemotherapeutics Targeting Bcl-2, CDK-6 & VEGFR-2: Density Functional Exploration and Molecular Docking Study	15 September 2020	Shazia Parveen	Saudi Arabia	To promote drug repurposing of artemisinin and its derivatives (artenimol, artemether, artemotil, and artesunate, specifically targeting Bcl-2, CDK-6, and VEGFR-2.	0	Cancer	molecular docking and Density Functional Theory (DFT) analysis	0	0	não	0
In silico drug repurposing of FDA-approved drugs to predict new inhibitors for drug resistant T315I mutant and wild-type BCR-ABL1: A virtual screening and molecular dynamics study	13 April 2017	Farzin Sohraby, Milad Bagheri, Masoud Aliyar, Hassan Aryapour	Iran	to identify new inhibitors for the wild-type and T315I gatekeeper mutant ABL1	0	Chronic Myeloid Leukemia	virtual screening, molecular docking, molecular dynamics	0	0	sim	0
In silico evaluation of modes of action of anticancer compounds on molecular targets for cancer	22 August 2012	R. Naresh, Y. Nazeer & S. Palani	India	to find a feasible way to overcome the complexity encountered in predicting the modes of action of anticancer compounds.	0	Cancer	molecular docking	0	0	não	0
In silico identification of an aryl hydrocarbon receptor antagonist with biological activity in vitro and in vivo	November 2014	Ashley J Parks, Michael P Pollastri, Mark E Hahn, Elizabeth A Stanford , Olga Novikov , Diana G Franks, Sarah E Haigh, Supraja Narasimhan, Trent D Ashton, Timothy G Hopper, Dmytro Kozakov, Dimitri Beglov, Sandor Vajda, Jennifer J Schlezinger1, David H Sherr	USA	to identify novel AHR ligands on the basis of previously identified chemotypes	4	Cancer, breast cancer	Virtual Screening, molecular Modeling	0	0	não	1
In silico identification of inhibitors targeting N-Terminal domain of human Replication Protein A	January 2019	Süleyman Selim Çınaroğlu, Emel Timuçin	Turkey	to identify inhibitors targeting N-Terminal domain of human Replication Protein A	0	Cancer	Virtual Screening, molecular docking, molecular dynamics	0	0	não	1
In silico identification of natural product inhibitors of JAK2	16 July 2014	Hai-Jing Zhong, Sheng Lin, I Lam Tam, Lihua Lu, Daniel Shiu-Hin Chan, Dik-Lung Ma, Chung-Hang Leung	China	to identify natural product inhibitors of JAK2	2	Cancer	Virtual Screening, molecular Modeling	0	0	não	1
In silico identification of potent small molecule inhibitors targeting epidermal growth factor receptor 1	08 March 2018	Zheng Shi, Jie Chen, Xiaolan Guo, Lijia Cheng, Xiaoheng Guo, Tian Yu	China	to identify potential EGFR inhibitors by a series of bioinformatics approaches	0	Cancer	Virtual Screening, molecular docking, molecular dynamics	0	0	não	0
In silico identification of potential inhibitor for TP53-induced glycolysis and apoptosis regulator in head and neck squamous cell carcinoma	7 February 2021	Vaishali Chandel, Prem Prakash Sharma, Seema A Nayar, Niraj Kumar Jha, Saurabh Kumar Jha, Brijesh Rathi, Dhruv Kumar	India	to identify a novel FDA approved anticancer inhibitor against mutated TP53-induced glycolysis and apoptosis regulator (TIGAR) through drug repurposing approach	0	Head and neck squamous cell carcinoma	molecular docking, network analysis, molecular dynamics	0	0	não	0
In silico identification of putative bifunctional Plk1 inhibitors by integrative virtual screening and structural dynamics approach	10 October 2015	Shagufta Shafique, Nousheen Bibi, Sajid Rashid	Pakistan	to identify "bifunctional" Plk1 inhibitors that compete simultaneously with ATP and substrate for their binding sites.	0	Cancer	Virtual Screening, molecular docking, molecular dynamics	0	0	não	1
In silico identification of small molecules as novel LXR agonists for the treatment of cardiovascular disease and cancer	15 February 2018	Xin Wang, Kaimin Lu, Hao Luo, Danfeng Liang, Xin Long, Yuan Yuan, Chuanfang Wu, Jinku Bao	China	To find compounds that are potentially capable of activating Liver X receptor	0	Cancer	Virtual Screening, molecular docking, molecular dynamics	0	0	não	1
In silico identification of therapeutic compounds against microRNA targets in drug-resistant pancreatic ductal adenocarcinoma	24 June 2020	Imlimaong Aie, Rahul Semwal, Anju Sharma, Pritish Kumar Varadwaj	India	to identify potential drug candidates for the treatment of Pancreatic ductal adenocarcinoma	0	Pancreatic ductal adenocarcinoma	differentially expressed miRNAs, Differential gene expression, Connectivity Map, molecular docking	0	0	não	0
In silico insights into prediction and analysis of potential novel pyrrolopyridine analogs against human MAPKAPK-2: a new SAR-based hierarchical clustering approach	23 August 2018	Kranthi Kumar Konidala , Uma Devi Bommu, Suneetha Yeguvapalli, Neeraja Pabbaraju	India	to predict novel PYP23 analogs against the MK-2	0	Cancer	Virtual Screening, molecular docking, molecular dynamics	0	0	não	1
In silico molecular target prediction unveils mebendazole as a potent MAPK14 inhibitor	18 October 2020	Jeremy Ariey-Bonnet, Kendall Carrasco, Marion Le Grand, Laurent Hoffer, Stéphane Betzi, Mikael Feracci, Philipp Tsvetkov, Francois Devred, Yves Collette, Xavier Morelli, Pedro Ballester, Eddy Pasquier	France	to investigate the mechanism of action of mebendazole	2	Brain tumors	Molecular modeling	0	0	não	0
In silico prediction and in vitro and in vivo validation of acaricide fluazuron as a potential inhibitor of FGFR3 and a candidate anticancer drug for bladder carcinoma	18 September 2016	Kunbin Ke, Hongjian Li, Hong Yao, Xi-Nan Shi, Chao Dong, Ying Zhu, Xu Liu, Ling Li, Kwong-Sak Leung, Man-Hon Wong, Xiao-Dong Liu, Hsiang-Fu Kung, Marie Chia-Mi Lin	China	to prospectively identify potential inhibitors of Fibroblast growth factor receptor 3	4	Bladder carcinoma	Molecular docking	0	0	não	0
In silico prescription of anticancer drugs to cohorts of 28 tumor types reveals targeting opportunities	March 9 2015	Carlota Rubio-Perez, David Tamborero, Michael P Schroeder, Albert A Antolín, Jordi Deu-Pons, Christian Perez-Llamas, Jordi Mestres, Abel Gonzalez-Perez, Nuria Lopez-Bigas	Spain	to develop and apply therapeutic targeted agents to treat most cancer patients	0	Cancer	Identification of Mutational Cancer Drivers, Curation of Drug-Target Interactions	5	0	não	0
In silico repurposing the Rac1 inhibitor NSC23766 for treating PTTG1-high expressing clear cell renal carcinoma	2 March 2019	Yao-Yu Hsieh, Tsang-Pai Liu, Pei-Ming Yang	Taiwan	to investigate the role of PTTG1 in clear cell renal cell carcinoma	0	Cell renal cell carcinoma	2. Gene Expression Profiling Interactive Analysis (GEPIA), Oncomine analysis, Functional enrichment, Network analysis, CellMinerCDB analysis	2	0	não	0
In silico screening for inhibitors of P-glycoprotein that target the nucleotide binding domains	December 2014	Frances K Brewer, Courtney A Follit, Pia D Vogel, John G Wise	USA	to identify reversible inhibitors of ATP hydrolysis that target the nucleotide-binding domains of P-gp	2	Cancer	virtual screening, molecular docking	0	0	não	1
In silico screening of FDA approved drugs on AXL kinase and validation for breast cancer cell line	26 March 2020	Lavanya Nagamalla, J V Shanmukha Kumar	India	To identify FDA-approved drug molecules against AXL kinase for repurposing studies of breast cancer	2	Breast cancer	Virtual Screening, molecular docking, molecular dynamics	0	0	não	0
In Silico-Based Repositioning of Phosphinothricin as a Novel Technetium-99m Imaging Probe with Potential Anti-Cancer Activity	23 February 2018	Tamer M Sakr, Mohammed A Khedr, Hassan M Rashed, Maged E Mohamed	Egypt, Saudi Arabia	to investigate the possibility of repurposing phosphinothricin as a bisphosphonate analogue, particularly in two medicine-related activities: image probing and as an anti-cancer drug	2	Cancer, breast and lung cancer	Virtual Screening, molecular docking, molecular dynamics	0	0	não	0
Incorporating network structure in integrative analysis of cancer prognosis data	17 November 2012	Jin Liu, Jian Huang, Shuangge Ma	USA	to develop an analysis approach that can incorporate the gene network structure in integrative analysis	0	Cancer, lung cancer	network analysis	2	1	não	1
Inhibition of the ERCC1-XPF structure-specific endonuclease to overcome cancer chemoresistance	July 2015	Ewan M McNeil, Katy R Astell, Ann-Marie Ritchie, Steven Shave, Douglas R Houston, Preeti Bakrania, Hayley M Jones, Puneet Khurana, Claire Wallace, Tim Chapman, Martin A Wear, Malcolm D Walkinshaw, Barbara Saxty, David W Melton	UK	to identify inhibitors against two key targets on ERCC1-XPF	2	Ovarian cancer	Molecular docking	0	0	não	1
In-silico prediction of potential inhibitors against phosphatidylinositol 3-kinase catalytic subunit alpha involved in head and neck squamous cell carcinomas	24 December 2020	Geet Madhukar, Naidu Subbarao	India	to find out the potent and novel inhibitors of p110α using High Throughput Screening (HTS) of huge databases (National Cancer Institute (NCI), Life Chemicals, ChemDiv and ChEMBL) and Molecular Dynamic Simulations	0	Head and neck squamous cell carcinoma	Virtual Screening, molecular docking, molecular dynamics	0	0	não	1
In-Silico Study for Potential Inhibitors of Both HSP72 and HSC70 Proteins in the Treatment of Cancer	20 November 2020	Mohammad Kawsar Sharif Siam, Afsana Karim, Mohammad Umer Sharif Shohan	Bangladesh	to search for the best possible inhibitors of HSP72 and HSC70	0	Cancer	Molecular docking	0	0	não	0
In-silico study of computational modelling and GLP-1 receptor inverse agonist compounds on a cancer cell line inhibitory bioassay dataset	30 September 2015	Harleen Kaur; Naved Ahmad; Ritu Chauhan	India	to compare different machine learning algorithms	0	Cancer	machine learning approach, naïve Bayes, random forest, sequential minimal optimisation, molecular docking	3	0	não	1
Integrating genomic alterations in diffuse large B-cell lymphoma identifies new relevant pathways and potential therapeutic targets	14 August 2017	K Karube, A Enjuanes, I Dlouhy, P Jares, D Martin-Garcia, F Nadeu, G R Ordóñez, J Rovira, G Clot, C Royo, A Navarro, B Gonzalez-Farre, A Vaghefi, G Castellano, C Rubio-Perez, D Tamborero, J Briones, A Salar, J M Sancho, S Mercadal, E Gonzalez-Barca, L Escoda, H Miyoshi, K Ohshima, K Miyawaki, K Kato, K Akashi, A Mozos, L Colomo, M Alcoceba, A Valera, A Carrió, D Costa, N Lopez-Bigas, R Schmitz, L…	Spain/USA	to determine the clinical relevance of recurrent genomic alterations of DLBCL and their potential value in the management of patients.	0	Diffuse large B-cell lymphoma	Targeted next-generation sequencing and mutational analysis, Copy number analysis	5	1	não	1
Integrative radiogenomic profiling of squamous cell lung cancer	15 October 2013	Mohamed E Abazeed, Drew J Adams, Kristen E Hurov, Pablo Tamayo, Chad J Creighton, Dmitriy Sonkin, Andrew O Giacomelli, Charles Du, Daniel F Fries, Kwok-Kin Wong, Jill P Mesirov, Jay S Loeffler, Stuart L Schreiber, Peter S Hammerman, Matthew Meyerson	USA	to measure radiation survival in vitro and its validation in comparison with conventional clonogenic radiation survival analysis.	0	Lung squamous cell carcinoma	radiogenomics analysis, enrichment analysis	1	0	não	1
ksRepo: a generalized platform for computational drug repositioning	09 February 2016	Adam S Brown, Sek Won Kong, Isaac S Kohane, Chirag J Patel	USA	to priovide a universally applicable computational repositioning tool should have flexibility in the types of data sets and databases that can be used	0	Prostate cancer	Kolmogorov-Smirnov enrichment score calculations	5	0	não	0
Lead Generation for Human Mitotic Kinesin Eg5 Using Structure-based Virtual Screening and Validation by In-Vitro and Cell-based Assays	22 July 2020	Himesh Makala, Soundarya Priya Alexandar, Devipriya Nagarajan, Santanu Kar Mahapatra and Venkatasubramanian Ulaganathan	India	To identify suitable lead compounds that target the mitotic kinesin Eg5, using in silico screening and their validation using in vitro and cell-based assays.	2	Cancer, chronic myelogenous leukemia, lung carcinoma	virtual screening	5	0	não	1
Leveraging Image-Derived Phenotypic Measurements for Drug-Target Interaction Predictions	12 June 2019	Srikanth Kuthuru, Adam T Szafran, Fabio Stossi, Michael A Mancini, Arvind Rao	USA	to identify kinase targets that impinge on nuclear receptor signaling with data generated using high-content analysis	0	Cancer	Machine learning	3	1	não	1
Machine learning prediction of cancer cell sensitivity to drugs based on genomic and chemical properties	30 April 2013	Michael P Menden, Francesco Iorio, Mathew Garnett, Ultan McDermott, Cyril H Benes, Pedro J Ballester, Julio Saez-Rodriguez	UK	to predict sensitivity based on genomic features and chemical properties of the drugs	0	Cancer	Machine learning	3	1	não	1
Mitoketoscins: Novel mitochondrial inhibitors for targeting ketone metabolism in cancer stem cells (CSCs)	September 24, 2017	Bela Ozsvari, Federica Sotgia, Katie Simmons, Rachel Trowbridge, Richard Foster, Michael P Lisanti	UK	to target these two enzymes (OXCT1 and ACAT1)	2	Cancer, breast cancer	Virtual screening, molecular docking	0	0	não	1
Molecular docking and machine learning analysis of Abemaciclib in colon cancer	08 July 2020	Jose Liñares-Blanco, Cristian R Munteanu, Alejandro Pazos, Carlos Fernandez-Lozano	Spain	to reuse existing databases and work to create added value in research	0	Colon Adenocarcinoma	DEGs, Machine Learning, molecular docking	3	0	não	0
Molecular Docking Reveals Pitavastatin and Related Molecules Antagonize 1DHF and Its Pseudogene DHFR2 in Cancer Treatment.	December 2018	Eva Rahman Kabir, Mohammad Kawsar Sharif Siam, Nashrah Mustafa, Sanam Madihah Kabir	Bangladesh	to find a potential statin antagonist of 1DHF and its functional pseudogene, DHFR2.	0	Cancer	Virtual screening, molecular docking	0	0	não	0
Molecular docking studies of plant compounds to identify efficient inhibitors for ovarian cancer	September 2018	Anwesha Barua, Keerthi Kesavan, Sivaraman Jayanthi	India	to compare and identify the most suitable compound that effectively binds to our target protein and decreases its tumor causing actions and consequently, checks tumor growth	0	Ovarian cancer	Virtual screening, molecular docking	0	0	não	1
Molecular docking studies on thirteen fluoroquinolines with human topoisomerase II a and b	30 June 2017	Ashwini Khanderao Jadhav, Sankunny Mohan Karuppayil	India	to demonstrate molecular docking of thirteen fluoroquinolines with human DNA topoisomerase II alpha (a) and beta (b).	0	Cancer	Molecular docking	0	0	não	0
Molecular modelling of berberine derivatives as inhibitors of human smoothened receptor and hedgehog signalling pathway using a newly developed algorithm on anti-cancer drugs	20 November 2017	Parham Jabbarzadeh Kaboli, Mohammad Bazrafkan, Patimah Ismail, King-Hwa Ling	Malaysia	to model and verify the anti-Smo activity of berberine and its derivatives using a novel automated script	0	Cancer	molecular dynamics simulations; molecular modeling; smoothened receptor	0	0	não	1
Multiclass comparative virtual screening to identify novel Hsp90 inhibitors: a therapeutic breast cancer drug target	2015	Nageswara Rao Dunna, Srinivas Bandaru, Uday Raj Akare, Siddheshwar Rajadhyax, Venkata Ravi Gutlapalli, Mukesh Yadav, Anuraj Nayarisseri	India	to select seven established Hsp inhibitors	0	Cancer	Virtual screening, molecular docking	0	0	não	1
Multifaceted targeting strategies in cancer against the human notch 3 protein: a computational study	29 September 2021	S Saranyadevi	India	to explore novel notch 3 inhibitors	0	Cancer	Virtual screening, molecular docking, Deep learning model	0	0	não	0
Multiple Machine Learning Based-Chemoinformatics Models for Identification of Histone Acetyl Transferase Inhibitors	23 April 2018	Shagun Krishna, Sushil Kumar, Deependra Kumar Singh, Amar Deep Lakra, Dibyendu Banerjee, Mohammad Imran Siddiqi	India	to identify potent inhibitors of GCN5 HAT from commercially available Maybridge library	2	Cancer	machine learning, virtual screening, molecular docking, Molecular Dynamics Simulation	3	0	não	1
Multi-targeted Drug Repurposing Approach for Breast Cancer via Integrated Functional Network Analysis	23 February 2022	Thirukumaran Kandasamy, Plaboni Sen, Siddhartha Sankar Ghosh	India	to study the interconnected functional network of altered metabolism and EMT (epithelial to mesenchymal transition) signaling in breast cancer	2	Breast cancer	network analysis, molecular docking, molecular dynamics simulation	2	0	não	0
New Drug Repositioning Candidates for T-ALL Identified Via Human/Murine Gene Signature Comparison	09 November 2020	Raphaël Bonnet, Marielle Nebout, Carine Brousse, Frédéric Reinier, Véronique Imbert, Pierre Simon Rohrlich, Jean-François Peyron	France	to find new targets and active molecules for innovative therapeutic strategies	2	T-cell Acute Lymphoblastic Leukemia	DEGs, Connectivity Map	2	0	não	0
New In Vitro-In Silico Approach for the Prediction of In Vivo Performance of Drug Combinations	13 July 2021	Cristiana Correia, Abigail Ferreira, Joana Santos, Rui Lapa, Marjo Yliperttula, Arto Urtti, Nuno Vale	Portugal, Finland	To predict the in vivo performance of drug combinations in the context of cancer therapy	2	Cancer	Pharmacokinetic (PK) studies	5	0	não	0
New inhibitor targeting human transcription factor HSF1: effects on the heat shock response and tumor cell survival	21 March 2017	Nuria Vilaboa, Alba Boré, Francisco Martin-Saavedra, Melanie Bayford, Natalie Winfield, Stuart Firth-Clark, Stewart B. Kirton, Richard Voellmy	Spain, Switzerland	To perform na In silico screening of a large library of lead-like compounds identified a set of compounds that satisfied a pharmacophoric criteria	2	Cancer	Molecular docking	0	0 /propõe metodologia	não	1
Novel drug candidate for the treatment of several soft‑tissue sarcoma histologic subtypes: A computational method using survival‑associated gene signatures for drug repurposing	26 February 2019	Vaishali Chandel, Prem Prakash Sharma, Seema A Nayar, Niraj Kumar Jha, Saurabh Kumar Jha, Brijesh Rathi, Dhruv Kumar	China	To use a computational method to screen three drug‑gene interaction databases for novel drug candidates for the treatment of several common STS histologic subtypes through drug repurposing	0	Soft tissue sarcomas	Connectivity Map, molecular docking	1	0 /propõe metodologia	não	0
Novel Insights for Inhibiting Mutant Heterodimer IDH1(wt-R132H) in Cancer: An In-Silico Approach	12 April 2018	Ezequiel Iván Juritz, Juan Pablo Bascur, Daniel Eduardo Almonacid, Fernando Danilo González-Nilo	Chile, USA	To propose a novel strategy to inhibit IDH1 R132 variants as a means not to decrease the concentration of 2-HG but to provoke a cytotoxic effect, as the cell malignancy at this point no longer depends on 2-HG	0	Cancer	Molecular Docking	0	0 /propõe metodologia	não	0
Novel phenolic inhibitors of the sarco/endoplasmic reticulum calcium ATPase: identification and characterization by quantitative structure-activity relationship modeling and virtual screening	11 February 2014	Stefan Paula, Emily Hofmann, John Burden, David T Stanton	USA	To create quantitative structure-activity relationship (QSAR) models using three independent development strategies	0	Prostate cancer	quantitative structure-activity relationship (QSAR) models, in silico screening, molecular modeling	0	0 /propõe metodologia	não	1
Online structure-based screening of purchasable approved drugs and natural compounds: retrospective examples of drug repositioning on cancer targets	17 August 2018	Nathalie Lagarde, Julien Rey, Aram Gyulkhandanyan, Pierre Tufféry, Maria A Miteva, Bruno O Villoutreix	France	To develop three compounds libraries of purchasable compounds:	0	Cancer	Virtual screening, molecular docking	0	propõe metodologia	sim	1
Optimization of inhibitors of the tyrosine kinase EphB4. 2. Cellular potency improvement and binding mode validation by X-ray crystallography	16 December 2012	Karine Lafleur, Jing Dong, Danzhi Huang, Amedeo Caflisch, Cristina Nevado	Switzerland	To present a second generation of EphB4 inhibitors that show high inhibitory potency in both enzymatic and cell-based assays while preserving the appealing selectivity profile exhibited by the parent compound.	2	Cancer	Molecular docking, Molecular Dynamics Simulation	0	0	não	0
p53 modeling as a route to mesothelioma patients stratification and novel therapeutic identification	13 October 2018	Kun Tian, Emyr Bakker, Michelle Hussain, Alice Guazzelli, Hasen Alhebshi, Parisa Meysami, Constantinos Demonacos, Jean-Marc Schwartz, Luciano Mutti, Marija Krstic-Demonacos	UK, USA	To investigate the predictive power of the p53 interactome model for MPM patients' stratification.	2	Malignant pleural mesothelioma	Bioinformatics approaches including omics type analysis	5	0	não	0
PaccMann: a web service for interpretable anticancer compound sensitivity prediction	13 May 2020	Joris Cadow, Jannis Born, Matteo Manica, Ali Oskooei, María Rodríguez Martínez	Switzerland	To present a web-based platform for the Prediction of AntiCancer Compound sensitivity	0	Cancer	Neural network	3	propõe metodologia	não	0
Pathway-based network modeling finds hidden genes in shRNA screen for regulators of acute lymphoblastic leukemia	31 May 2016	Jennifer L Wilson, Simona Dalin, Sara Gosline, Michael Hemann, Ernest Fraenkel, Douglas A Lauffenburger	USA	To focus on the biology-based effects and use network modeling tools to discover pathways de novo around RNAi hits.	2	Acute Lymphoblastic Leukemia	Simultaneous analysis of multiple networks	2	propõe metodologia	não	1
Patient-Customized Drug Combination Prediction and Testing for T-cell Prolymphocytic Leukemia Patients	1 May 2018	Liye He, Jing Tang, Emma I Andersson, Sanna Timonen, Steffen Koschmieder, Krister Wennerberg, Satu Mustjoki, Tero Aittokallio	Finland	To identify customized synergistic combinations for individual cancer patients.	2	Cancer, T-cell prolymphocytic leukemia	drug-target interaction networks, machine learning modeling and network visualization	3	propõe metodologia	não	1
Pharmacophore based 3D-QSAR, virtual screening and docking studies on novel series of HDAC inhibitors with thiophen linker as anticancer agents	2016	Preeti Patel, Avineesh Singh, Vijay K Patel, Deepak K Jain, Ravichandran Veerasamy, Harish Rajak	India	To identify the important pharmacophoric features and correlate 3Dchemical structure with biological activity using 3D-QSAR and Pharmacophore modeling studies.	0	Cancer	virtual screening, docking, energetic based pharmacophore modelling, pharmacophore, atom based 3D QSAR models	0	0 /propõe metodologia	não	1
Pharmacophore-based in silico high-throughput screening to identify novel topoisomerase-I inhibitors	20 February 2013	Supriya Singh, Sucheta Das, Anubhuti Pandey, Swapnil Sharma, Sarvesh Paliwal	India	to identify novel topoisomerase-I inhibitors	0	Cancer	conformational analysis, Pharmacophore generation methodology, Virtual screening	5	0 /propõe metodologia	não	1
Phytoestrogens and mycoestrogens interacting with breast cancer proteins	June 2018	Diana Montes-Grajales, Esperanza Martínez-Romero, Jesus Olivero-Verbel	Mexico	to predict the potential of 36 natural xenoestrogens to interact with 189 breast cancer proteins using AutoDock Vina	0	Breast cancer	Virtual screening, molecular docking, Protein-ligand interaction prediction	0	0 /propõe metodologia	não	1
Polypharmacological study of Ceritinib using a structure based in silico approach	10 May 2019	Tammanna R. Sahrawat, Prabhjeet Kaur	India	to retrieve probable off-targets of Ceritinib based on presence of structurally similar protein binding sites as that of ALK	0	Anaplastic Lymphoma Kinase	Molecular docking	0	1	não	0
Pranlukast Antagonizes CD49f and Reduces Stemness in Triple-Negative Breast Cancer Cells	12 May 2020	Inés Velázquez-Quesada, Angel J Ruiz-Moreno, Diana Casique-Aguirre, Charmina Aguirre-Alvarado, Fabiola Cortés-Mendoza , Marisol de la Fuente-Granada, Carlos García-Pérez, Sonia M Pérez-Tapia, Aliesha González-Arenas, Aldo Segura-Cabrera, Marco A Velasco-Velázquez	Mexico	to repurpose drugs as CD49f antagonists	2	Breast cancer	molecular docking, Molecular dynamics	0	0	não	0
Pre-clinical effects of metformin and aspirin on the cell lines of different breast cancer subtypes	02 February 2018	Maria Eduarda Azambuja Amaral, Laura Roesler Nery, Carlos Eduardo Leite, Walter Filgueira de Azevedo Junior, Maria Martha Campos	Brazil	To study has evaluated the effects of aspirin and metformin, isolated or in a combination, in breast cancer cells of the different subtypes.	2	Breast cancer	molecular docking	0	0	não	0
Predicting heterogeneity in clone-specific therapeutic vulnerabilities using single-cell transcriptomic signatures	16 December 2021	Chayaporn Suphavilai, Shumei Chia, Ankur Sharma, Lorna Tu, Rafael Peres Da Silva, Aanchal Mongia, Ramanuj DasGupta, Niranjan Nagarajan	Singapore, Canada	To predict heterogeneity in clone-specific therapeutic vulnerabilities using single-cell transcriptomic signatures	2	Cancer	machine learning framework	3	propõe metodologia	não	1
Predicting new drug indications for prostate cancer: The integration of an in silico proteochemometric network pharmacology platform with patient-derived primary prostate cells	21 July 2020	Aisha Naeem , Sivanesan Dakshanamurthy, Henry Walthieu, Erika Parasido, Maria Avantaggiati, Lucas Tricoli, Deepak Kumar, Richard J Lee, Adam Feldman, Muhammad S Noon, Stephen Byers, Olga Rodriguez, Chris Albanese	USA	To predict new drug indications for prostate cancer	2	Prostate cancer	computational proteochemometric systems network, drug networks	2	0 /propõe metodologia	não	0
Predicting Potential Drugs for Breast Cancer based on miRNA and Tissue Specificity	22 May 2018	Liang Yu, Jin Zhao, Lin Gao	China	To propose a new method named as miTS to predict the potential treatments for diseases	0	Breast cancer	Network-based computational method	2	0 /propõe metodologia	não	0
Predicting the Absorption Potential of Chemical Compounds Through a Deep Learning Approach	26 February 2016	Moonshik Shin, Donjin Jang, Hojung Nam, Kwang Hyung Lee, Doheon Lee	Korea	To present a DNN-based binary Caco-2 permeability classifier	0	Cancer	Machine learning, deep learning, neural nets	3	propõe metodologia	não	1
Prediction of anti-cancer drug response by kernelized multi-task learning	3 October 2016	Mehmet Tan	Turkey	To improve the prediction of drug response of cancer cell lines	0	Cancer	Machine learning, multi-task learning	3	0 /propõe metodologia	não	0
Prediction of structure of human WNT-CRD (FZD) complex for computational drug repurposing	25 January 2013	Qurrat U Ain, Umair Seemab, Sajid Rashid, Muhammad Sulaman Nawaz, Mohammad A Kamal	Pakistan	To propose the co-regulated expression pattern of the WNT gene cluster in human breast carcinoma	0	Breast carcinoma	Molecular docking	0	propõe metodologia	não	1
Predictive Signatures Inform the Effective Repurposing of Decitabine to Treat KRAS-Dependent Pancreatic Ductal Adenocarcinoma	01 November 2019	Carla Mottini, Hideo Tomihara, Diego Carrella, Alessia Lamolinara, Manuela Iezzi, Justin K Huang 5, Carla A Amoreo, Simonetta Buglioni, Isabella Manni, Frederick S Robinson, Rosalba Minelli, Ya'an Kang, Jason B Fleming, Michael P Kim, Christopher A Bristow, Daniela Trisciuoglio, Antonella Iuliano, Donatella Del Bufalo, Diego Di Bernardo, Davide Melisi, Giulio F Draetta, Gennaro Ciliberto, Alessan…	Italy, USA	To implement a computer-assisted inspection of a drug-gene network to in silico repurpose drugs that work like inhibitors of oncogenic KRAS	4	Pancreatic cancer	Drug–gene network	2	0	não	0
Proposing novel MDM2 inhibitors: Combined physics-driven high-throughput virtual screening and in vitro studies	21 July 2020	Gulsah Aydin, Maide Nur Paksoy, Müge Didem Orhan, Timucin Avsar, Mine Yurtsever, Serdar Durdagi	Turkey	To propose novel inhibitors for MDM2	2	Cancer	Virtual screening, molecuar docking	0	0	não	1
Proteome activity landscapes of tumor cell lines determine drug responses	20 July 2020	Martin Frejno, Chen Meng, Benjamin Ruprecht, Thomas Oellerich, Sebastian Scheich, Karin Kleigrewe, Enken Drecoll, Patroklos Samaras, Alexander Hogrebe, Dominic Helm, Julia Mergner, Jana Zecha, Stephanie Heinzlmeir, Mathias Wilhelm, Julia Dorn, Hans-Michael Kvasnicka, Hubert Serve, Wilko Weichert, Bernhard Kuster	Germany	to measure proteome activity landscapes by acquiring and integrating quantitative data for 10,000 proteins and 55,000 phosphorylation sites (p-sites) from 125 cancer cell lines	2	Cancer	network analysis	2	propõe metodologia	não	1
Pyridine derivatives as anticancer lead compounds with Fatty Acid Synthase as the target: An in silico-guided in vitro study	16 May 2019	Nisthul A Amrutha, P Retnakumari Archana, Shankar G Mohan, Ruby John Anto, C Sadasivan	India	to identify potential inhibitors against the Ketoacyl synthase (KS) domain of Fatty acid synthase (FASN)	2	Cancer	molecular dynamics simulation	0	0	não	1
Quantification of Pathway Cross-talk Reveals Novel Synergistic Drug Combinations for Breast Cancer	15 January 2017	Samira Jaeger, Ana Igea, Rodrigo Arroyo, Victor Alcalde, Begoña Canovas, Modesto Orozco, Angel R Nebreda, Patrick Aloy	Spain	to discover new synergistic drug combinations for breast cancer treatment	2	Breast cancer	network biology analysis	2	propõe metodologia	não	1
Radiation induces epithelial to mesenchymal transition via upregulation of PD-L1 in nasopharyngeal carcinoma cell	28 October 2020	Heming Li, Zhi Wang, Shanshan Liang, Qiuge Liu, Piao Wang, Longyu Cai, Ruoyu Wang	China	to explore the mechanism of long-term radiation-induced NPC metastasis	2	Nasopharyngeal carcinoma	enrichment score	1	1	não	1
RefDNN: a reference drug based neural network for more accurate prediction of anticancer drug resistance	05 February 2020	Jonghwan Choi, Sanghyun Park, Jaegyoon Ahn	South Korea	To improve prediction of drug resistance and identification of biomarkers related to drug response	0	Cancer	deep neural network	3	0/ propõe metodologia	não	0
Repositioning antispasmodic drug Papaverine for the treatment of chronic myeloid leukemia	3 January 2021	Phani Krishna Parcha, Sailu Sarvagalla, Cheemala Ashok, S J Sudharshan, Madhu Dyavaiah, Mohane Selvaraj Coumar, Baskaran Rajasekaran	India	To check Papaverine's activity in chronic myeloid leukemia (CML)	2	Chronic myeloid leukemia	Molecular docking, molecular dynamics simulations	0	0	não	0
Repositioning of amprenavir as a novel extracellular signal-regulated kinase-2 inhibitor and apoptosis inducer in MCF-7 human breast cancer	24 January 2017	Wenchun Jiang, Xin Li, Tongyu Li, Hailian Wang, Wei Shi, Ping Qi, Chunyang Li, Jie Chen, Jinku Bao, Guodong Huang, Yi Wang	China	To screen FDA-approved small molecule drugs for inhibitors of extracellular signal-regulated kinase 2 (ERK2)	4	Breast cancer	Molecular docking, molecular dynamics simulations	0	0	não	0
Repositioning of bromocriptine for treatment of acute myeloid leukemia	07 September 2016	María Carmen Lara-Castillo, Josep Maria Cornet-Masana, Amaia Etxabe, Antònia Banús-Mulet, Miguel Ángel Torrente, Meritxell Nomdedeu, Marina Díaz-Beyá, Jordi Esteve, Ruth M Risueño	Spain	to search for FDA-approved small molecules that potentially induce differentiation of AML cells	2	Acute myeloid leukemia	DEGS, connectivity Maps	1	0	sim	0
Repositioning of the antipsychotic trifluoperazine: Synthesis, biological evaluation and in silico study of trifluoperazine analogs as anti-glioblastoma agents	23 March 2018	Seokmin Kang, Jung Moo Lee, Borami Jeon, Ahmed Elkamhawy, Sora Paik, Jinpyo Hong, Soo-Jin O, Sun Ha Paek, C Justin Lee, Ahmed H E Hassan, Sang Soo Kang, Eun Joo Roh	South Korea, Egypt	to identify an effective trifluoperazine analog	4	Glioblastoma	molecular docking	0	0	não	0
Repositioning proton pump inhibitors as anticancer drugs by targeting the thioesterase domain of human fatty acid synthase	29 December 2014	Valerie E Fako, Xi Wu, Beth Pflug, Jing-Yuan Liu, Jian-Ting Zhang	USA	to identify proton pump inhibitors (PPIs) as effective inhibitors of the thioesterase activity of human FASN.	2	Cancer	Molecular docking, molecular dynamics simulations	0	0	não	0
Repurposing Drugs by In Silico Methods to Target BCR Kinase Domain in Chronic Myeloid Leukemia	01 November 2019	Aparna Natarajan, Rajkumar Thangarajan, Sabitha Kesavan	India	to identify potential therapeutic targets to curb drug resistance by targeting growth factor receptor-bound protein-2 (Grb-2) which binds to BCR-ABL at the phosphorylated tyrosine (Y177) thereby activating the Ras and PI3K/AKT signaling pathway.	0	Chronic myeloid leukemia	DEGS, connectivity Map, molecular docking	1	0	não	0
Repurposing natural compounds as potent inhibitors of β-catenin: an integrative in-silico approaches	01 June 2021	S. Saranyadevi	India	to unearth novel β-catenin inhibitors from the plant-derived NPACT database	0	Non-small cell lung cancer	Molecular docking, molecular dynamics simulations	0	0	não	1
Repurposing of bisphosphonates for the prevention and therapy of nonsmall cell lung and breast cancer	16 December 2014	Agnes Stachnik, Tony Yuen, Jameel Iqba, Miriam Sgobba, Yogesh Gupta, Ping Lu, Graziana Colaianni, Yaoting Ji, Ling-Ling Zhu, Se-Min Kim, Jianhua Li, Peng Liu, Sudeh Izadmehr, Jaya Sangodkar, Thomas Scherer, Shiraz Mujtaba, Matthew Galsky, Jorge Gomez, Solomon Epstein, Christoph Buettner, Zhuan Bian 5, Alberta Zallone, Aneel K Aggarwal, Shozeb Haider, Maria I New, Li Sun, Goutham Narla, Mone Zaidi	USA, Italy	to explore a potential utility of bisphosphonates in the prevention and therapy of HER-driven cancers	2	non small cell lung (NSCLC), breast, and colon cancers	Molecular docking, molecular dynamics simulations	0	0	não	0
Repurposing of the ALK Inhibitor Crizotinib for Acute Leukemia and Multiple Myeloma Cells	5 November 2021	Joelle C Boulos, Mohamed E M Saeed, Manik Chatterjee, Yagmur Bülbü3, Francesco Crudo, Doris Marko, Markus Munder, Sabine M Klauck, Thomas Efferth	Germany, Austria	to evaluate the mode of action of crizotinib on two cell lines.	2	Acute Leukemia and Multiple Myeloma	COMPARE analysis, Hierarchical cluster analysis, Molecular Docking	5	0	não	0
Repurposing of the Antiepileptic Drug Levetiracetam to Restrain Neuroendocrine Prostate Cancer and Inhibit Mast Cell Support to Adenocarcinoma	02 March 2021	Roberta Sulsenti, Barbara Frossi, Lucia Bongiovanni, Valeria Cancila, Paola Ostano, Irene Fischetti, Claudia Enriquez, Francesca Guana, Giovanna Chiorino, Claudio Tripodo, Carlo E Pucillo, Mario P Colombo, Elena Jachetti	Italy	to identify the antiepileptic drug levetiracetam as a potential candidate for drug repurposing	4	Prostate cancer	DEGs	5	0	não	0
Repurposing Potential of Riluzole as an ITAF Inhibitor in mTOR Therapy Resistant Glioblastoma	5 January 2020	Angelica Benavides-Serrato, Jacquelyn T Saunders, Brent Holmes, Robert N Nishimura, Alan Lichtenstein, Joseph Gera	USA	to identify riluzole as an inhibitor of hnRNP A1	2	Glioblastoma	Molecular docking	0	0	não	0
Repurposing statins as a potential ligand for estrogen receptor alpha via molecular docking	July 2021	Khandelwal Alisha, Sharma Tripti	India	to carryout in-silico molecular docking of HMG-CoA reductase inhibitors (statins) with estrogen a receptor (3ERT) to repurpose the statins as breast cancer inhibitors.	0	Breast cancer	Molecular docking	0	0	não	0
Resistance to paclitaxel is associated with a variant of the gene BCL2 in multiple tumor types	23 April 2019	Rotem Ben-Hamo, Alona Zilberberg, Helit Cohen, Keren Bahar-Shany, Chaim Wachtel, Jacob Korach, Sarit Aviel-Ronen, Iris Barshack, Danny Barash, Keren Levanon, Sol Efroni	Israel	to show that a single-nucleotide variant in the BCL2 sequence can predict a patient’s response to paclitaxel	2	Cancer	In silico RNA analysis	5	1	não	1
Resisting the resistance in cancer: Cheminformatics studies on short-path base excision repair pathway antagonists using supervised learning approaches	2015	Ritu Jain, Salma Jamal, Sukriti Goyal, Divya Wahi, Aditi Singh, Abhinav Grover	India	to use machine learning based approach by selecting assorted compounds with known activity for APE1 and constructed a range of in silico predictive classification models to discriminate between the inhibitors and non-inhibitors	0	Cancer	Machine learning	3	propõe metodologia	não	1
Reverse Docking for the Identification of Molecular Targets of Anticancer Compounds	20 August 2020	Angel Jonathan Ruiz-Moreno, Alexander Dömling, Marco Antonio Velasco-Velázquez	Mexico	to describe a detailed reverse docking protocol for the identification of potential targets for 4-hydroxycoumarin (4-HC)	2	Cancer	Molecular docking (reverse docking)	0	propõe metodologia	não	1
Ribavirin as a tri-targeted antitumor repositioned drug	25 February 2015	Erick De la Cruz-Hernandez, Jose Luis Medina-Franco, Jaenai Trujillo, Alma Chavez-Blanco, Guadalupe Dominguez-Gomez, Enrique Perez-Cardenas, Aurora Gonzalez-Fierro, Lucia Taja-Chayeb, Alfonso Dueñas-Gonzalez	Mexico	to demonstrate that ribavirin, a known inhibitor of eIF4E and inosine 5'-phosphate dehydrogenase (IMPDH), also inhibits histone methyltransferase zeste homolog 2 (EZH2)	2	Cancer	structural similarity to DZNep analysis	5	0	não	0
Scaffold of N-(2-(2-(tosylcarbamoyl)hydrazinyl)ethyl)isonicotinamidereveals anticancer effects through selective inhibition of FAP	26 February 2020	Eva Rahman Kabir, Mohammad Kawsar Sharif Siam, Nashrah Mustafa	Bangladesh	to predict a new therapeutic indication of the drug(s) from the gliptin family that will regulate fibroblast activation protein (FAP), responsible for tumor growth	0	Cancer	Molecular docking	0	0	não	0
Scaffold Repurposing of In-House Small Molecule Candidates Leads to Discovery of First-in-Class CDK-1/HER-2 Dual Inhibitors: In Vitro and In Silico Screening	1 September 2021	Ahmed Elkamhawy, Usama M Ammar, Sora Paik, Magda H Abdellattif, Mohamed H Elsherbeny, Kyeong Lee, Eun Joo Roh	South Korea, Egypt, UK, Saudi Arabia	y, twelve in-house indole-based derivatives were preliminary evaluated for their inhibitory to check activities over VEGFR-2, CDK-1/cyclin B and HER-2	2	Cancer	molecular docking	0	0	não	1
Screening for possible miRNA-mRNA associations in a colon cancer cell line	9 August 2013	Sotaro Kanematsu, Kousuke Tanimoto, Yutaka Suzuki, Sumio Sugano	Japan	to screen putativemirnas associations in colon cancer	2	Colon cancer	Gibbs free energy and base interactions	5	1	não	1
Screening of a composite library of clinically used drugs and well-characterized pharmacological compounds for cystathionine β-synthase inhibition identifies benserazide as a drug potentially suitable for repurposing for the experimental therapy of colon cancer	10 August 2016	Nadiya Druzhyna, Bartosz Szczesny, Gabor Olah, Katalin Módis, Antonia Asimakopoulou, Athanasia Pavlidou, Petra Szoleczky, Domokos Gerö, Kazunori Yanagi, Gabor Törö, Isabel López-García, Vassilios Myrianthopoulos, Emmanuel Mikros, John R Zatarain, Celia Chao, Andreas Papapetropoulos, Mark R Hellmich, Csaba Szabo	USA, Greece	to identify inhibitors for CBS using a primary 7-azido-4-methylcoumarin (AzMc) screen to detect CBS-derived hydrogen sulfide (H2S) production	4	Colon cancer	molecular docking	0	0	não	0
Screening of anti-cancer properties of beta- sitosterol and its derivatives against microtubules: Molecular modeling approach	February 2020	Lakshminarayanan Karthik, Balakrishnan Vijayakumar	India, Brazil	to describe the molecular docking of beta-sitosterol and its analogs with the alpha/beta form of tubulin	0	Cancer	molecular docking	0	0	não	1
Screening of Benzimidazole-Based Anthelmintics and Their Enantiomers as Repurposed Drug Candidates in Cancer Therapy	17 April 2021	Rosalba Flori, Simone Carradori, Serena Veschi, Davide Brocco,Teresa Di Genni, Roberto Cirilli, Adriano Casulli, Alessandro Cama, Laura De Lellis	Italy	to explore the effects of a large series of benzimidazole-based anthelminticson the viability of different tumor cell lines	0	Cancer	pharmacokinetics analysis	5	0	não	0
Shedding light on the interaction of human anti-apoptotic Bcl-2 protein with ligands through biophysical and in silico studies	16 February 2019	Joao Ramos, Jayaraman Muthukumaran, Filipe Freire, João Paquete-Ferreira, Ana Rita Otrelo-Cardoso, Dmitri Svergun, Alejandro Panjkovich, Teresa Santos-Silva	Portugal	to understand the stability and conformational changes of Bcl-2 upon interaction with the inhibitor venetoclax, and to explore other drug-target regions.	0	Cancer	molecular docking, molecular dynamics	0	1	não	1
Small-molecule inhibitors identify the RAD52-ssDNA interaction as critical for recovery from replication stress and for survival of BRCA2 deficient cells	19 July 2016	Sarah R Hengel, Eva Malacaria, Laura Folly da Silva Constantino, Fletcher E Bain, Andrea Diaz, Brandon G Koch, Liping Yu, Meng Wu, Pietro Pichierri, M Ashley Spies, Maria Spies	Italy, USA	to identify compounds that disrupt the RAD52-ssDNA interaction.	2	Cancer	molecular docking, molecular dynamics	0	0	não	1
Steroid Glycosides Hyrcanoside and Deglucohyrcanoside: On Isolation, Structural Identification, and Anticancer Activity	11 January 2021	Silvie Rimpelová,Tomáš Zimmermann,Pavel B. Drašar,Bohumil Dolenský,Jiří Bejček,Eva Kmoníčková,Petra Cihlářová,Soňa Gurská,Lucie Kuklíková,Marián Hajdůch,Tomáš Ruml,Lubomír Opletal,Petr Džubák, Michal Jurášek	Czech Republic	to study hyrcanoside and deglucohyrcanoside	2	Cancer	molecular docking	0	0	não	1
Strategy and validation of a structure-based method for the discovery of selective inhibitors of PAK isoforms and the evaluation of their anti-cancer activity	30 July 2019	Pei-Lu Song, Gang Wang, Yuan Su, Han-Xun Wang, Jian Wang, Feng Li Mao-Sheng Cheng	China	to discover novel and selective small molecule scaffolds,	2	Cancer	molecular docking, molecular dynamics	0	0/propõe metodologia	não	1
Structural dynamics and inhibitor searching for Wnt-4 protein using comparative computational studies	29 April 2015	Mirza A Hammad, Syed Sikander Azam	Pakistan	to identify the best inhibitors of Wnt-4 that not only interact with Wnt-4 protein but also with the covalently bound acyl group to inhibit aberrant Wnt-4 activity	0	Cancer	molecular docking	0	0	não	1
Structural re-positioning, in silico molecular modelling, oxidative degradation, and biological screening of linagliptin as adenosine 3 receptor (ADORA3) modulators targeting hepatocellular carcinoma	16 May 2018	Bassam M Ayoub, Yasmeen M Attia, Mahmoud S Ahmed	Egypt	to choose linagliptin (LIN), approved anti-diabetic drug as Dipeptidyl peptidase-4 inhibitors, to be studied for its modulating effect towards ADORA3	2	Hepatocellular carcinoma	molecular docking	0	0	não	0
Structure based drug design and molecular docking studies of anti-cancer molecules paclitaxel, etoposide and topotecan using novel ligands	2020	Manisha Yadav, Swasti Dhagat, Jujjavarapu S Eswari	India	to predict the suitable docking site in target protein and the interaction of tubulin protein with paclitaxel, etoposide and topotecan	2	Cancer	molecular docking	0	0	não	0
Structure-based discovery of neoandrographolide as a novel inhibitor of Rab5 to suppress cancer growth	30 November 2020	Jing Zhang, Yue Sun, Li-Ye Zhong, Nan-Nan Yu, Lan Ouyang, Run-Dong Fang, Yang Wang, Qing-Yu He	China	to report the discovery of a novel Rab5 inhibitor, neoandrographolide (NAP), by using high-throughput virtual screening with a natural product library	2	Cancer	molecular docking, molecular dynamics	0	0	não	1
Structure-based pharmacophore mapping and virtual screening of natural products to identify polypharmacological inhibitor against c-MET/EGFR/VEGFR-2	23 February 2022	Diksha A Varma, Mrityunjay Singh, Sharad Wakode, N E Dinesh, Simran Vinaik, Shailendra Asthana, Manisha Tiwari	India	to identify the polypharmacological inhibitors particularly for drug repurposing and multitarget drug design.	2	Cancer	molecular docking, molecular dynamics	0	0	não	1
Structure-Based Virtual Screening for the Identification of High Affinity Compounds as Potent VEGFR2 Inhibitors for the Treatment of Renal Cell Carcinoma	2018	Khushboo Sharma, Khushboo Patidar, Meer Asif Ali, Pravin Pati, Himshikha Goud, Tajamul Hussain, Anuraj Nayarisseri, Sanjeev Kumar Singh	India, Saudi Arabia	o inhibit the VEGFR2 protein by the action of certain inhibitors and then to search an efficient inhibitor	0	Cancer	molecular docking	0	0	não	1
Suprafenacine, an Indazole-hydrazide agent, target Cancer cells through microtubule destabilization	18 July 2018	Bo-Hwa Choi, Souvik Chattopadhaya, Le Nguyen Thanh, Lin Feng, Quoc Toan Nguyen, Chuan Bian Lim, Amaravadhi Harikishore, Ravi Prakash Reddy Nanga, Nagakumar Bharatham, Yan Zhao, Xuewei Liu, Ho Sup Yoon	Singapore, Korea	to report the identification of a novel cell permeable, tubulin-destabilizing molecule	4	Cancer	molecular docking	0	0	não	1
Synergistic drug combinations and machine learning for drug repurposing in chordoma	31 July 2020	Edward Anderson, Tammy M Havener, Kimberley M Zorn, Daniel H Foil, Thomas R Lane, Stephen J Capuzzi, Dave Morris, Anthony J Hickey, David H Drewry, Sean Ekins	USA	to promote drug repurposing in chordoma	2	Chordoma	machine learning	3	0/propõe metodologia	não	0
Systematic identification of combinatorial drivers and targets in cancer cell lines	5 April 2013	Adel Tabchy, Nevine Eltonsy, David E Housman, Gordon B Mills	USA	to systematically identify combinatorial biomarkers of response and co-actionable targets in cancer	2	Cancer	SNP-based Fingerprinting analysis	5	1	não	1
Systems biology approach deciphering the biochemical signaling pathway and pharmacokinetic study of PI3K/mTOR/p53-Mdm2 module involved in neoplastic transformation	18 December 2017	Devender Arora, Ajeet Singh	India	to perform in silico expression analysis of potential proteins using system biological approach by mimicking the cell and understanding the behavior of different proteins in drugging condition	0	Cancer	molecular docking	0	0	não	1
Targeting BRF2 in Cancer Using Repurposed Drugs	27 July 2021	Behnam Rashidieh, Maryam Molakarimi, Ammar Mohseni, Simon Manuel Tria, Hein Truong, Sriganesh Srihari, Rachael C Adams, Mathew Jones, Pascal H G Duijf, Murugan Kalimutho, Kum Kum Khanna	Iran, Australia	to show a novel link between BRF2 and the DNA damage response	2	Cancer	molecular docking, molecular dynamics	0	0	não	0
The Discovery of New Drug-Target Interactions for Breast Cancer Treatment	10 December 2021	Jiali Song, Zhenyi Xu, Lei Cao, Meng Wang, Yan Hou, Kang Li	China	develop a feature-based method to infer unknown Drug-target interactions	0	Breast cancer	Machine learning	3	0	não	0
The Gαi-GIV binding interface is a druggable protein-protein interaction	17 August 2017	Vincent DiGiacomo, Alain Ibáñez de Opakua, Maria P Papakonstantinou, Lien T Nguyen, Nekane Merino, Juan B Blanco-Canosa, Francisco J Blanco, Mikel Garcia-Marcos	Spain, USA	to investigate whether Gαi-GIV is a druggable PPI	2	Cancer	molecular docking, Fragment-Guided Molecular Dynamics	0	propõe metodologia	não	1
The Selective Class IIa Histone Deacetylase Inhibitor TMP195 Resensitizes ABCB1- and ABCG2-Overexpressing Multidrug-Resistant Cancer Cells to Cytotoxic Anticancer Drugs	29 December 2019	Chung-Pu Wu, Sabrina Lusvarghi, Jyun-Cheng Wang, Sung-Han Hsiao, Yang-Hui Huang, Tai-Ho Hung, Suresh V Ambudkar	China	to develop innovative strategies to improve therapeutic outcomes in cancer	2	Breast cancer	molecular docking	0	0	não	0
Toward creation of a cancer drug toxicity knowledge base: automatically extracting cancer drug-side effect relationships from the literature	18 May 2013	Rong Xu, QuanQiu Wang	USA	to present a relationship extraction approach to extract cancer drug-SE pairs from the literature	0	Cancer	machine learning	3	propõe metodologia	não	1
TRAIL-Based High Throughput Screening Reveals a Link between TRAIL-Mediated Apoptosis and Glutathione Reductase, a Key Component of Oxidative Stress Response	15 June 2015	Dmitri Rozanov, Anton Cheltsov, Eduard Sergienko, Stefan Vasile, Vladislav Golubkov, Alexander E Aleshin, Trevor Levin, Elie Traer, Byron Hann, Julia Freimuth, Nikita Alexeev, Max A Alekseyev, Sergey P Budko, Hans Peter Bächinger, Paul Spellman	USA	to identify NSC130362, pharmacophore analog of ML100 that induced 65-95% cytotoxicity in cancer cells	4	Cancer	molecular docking	0	1	não	1
Unraveling Gene Fusions for Drug Repositioning in High-Risk Neuroblastoma	23 April 2021	Zhichao Liu, Xi Chen, Ruth Roberts, Ruili Huang, Mike Mikailov, Weida Tong	USA, UK	to perform a comprehensive in silico investigation on the translational ability of gene fusions for patient stratification and treatment development for high-risk NB patients.	0	Neuroblastoma	DEGs, Connectivity Map, machine learning	1	0	não	0
Urban Endocrine Disruptors Targeting Breast Cancer Proteins	23 December 2015	Diana Montes-Grajales, Gonçalo J L Bernardes, Jesus Olivero-Verbel	Colombia, UK, Portugal	to evaluate the affinity of proteins related to breast cancer with EDCs from urban sources.	2	Breast cancer	molecular docking	0	propõe metodologia	sim	1
Use of genome-wide association studies for cancer research and drug repositioning	24 March 2015	Jizhun Zhang, Kewei Jiang, Liang Lv, Hui Wang, Zhanlong Shen, Zhidong Gao, Bo Wang, Yang Yang, Yingjiang Ye, Shan Wang	China	to infer biological insights and highlight candidate genes of interest within GWAS risk loci.	0	Colorectal cancer	GWAS, functional annotation, quantitative trait loci mapping of cis-acting gene, PubMed text-mining, protein-protein interaction studies, genetic overlaps with cancer somatic mutations and knockout mouse phenotypes, and functional enrichment analysis	4	0	não	0
Virtual screen to NMR (VS2NMR): Discovery of fragment hits for the CBP bromodomain	4 April 2017	Dimitrios Spiliotopoulos, Jian Zhu, Eike-Christian Wamhoff, Nicholas Deerain, Jean-Rémy Marchand, Jonas Aretz, Christoph Rademacher, Amedeo Caflisch	Switzerland, Germany	to screen a library of nearly 1500 fragments by high-throughput docking into the CBP bromodomain followed by binding energy evaluation using a force field with electrostatic solvation	0	Cancer	molecular docking	0	0	não	1
Virtual screening of small molecules databases for discovery of novel PARP-1 inhibitors: combination of in silico and in vitro studies	17 July 2016	Ramin Ekhteiari Salmas, Ayhan Unlu, Muhammet Bektaş, Mine Yurtseve, Mert Mestanoglu, Serdar Durdagi	Turkey	to discover novel inhibitors against PARP-1 target	2	Cancer	molecular docking, molecular dynamics	0	0	não	1
XPharmacological inactivation of Skp2 SCF ubiquitin ligase restricts cancer stem cell traits and cancer progression	01 August 2013	Chia-Hsin Chan, John Kenneth Morrow, Chien-Feng Li, Yuan Gao, Guoxiang Jin, Asad Moten, Loren J Stagg, John E Ladbury, Zhen Cai, Dazhi Xu, Christopher J Logothetis, Mien-Chie Hung, Shuxing Zhang, Hui-Kuan Lin	USA	to identify a specific Skp2 inhibitor using high-throughput in silico screening of large and diverse chemical libraries	4	Cancer	molecular docking	0	0	não	1
A cascade screening approach for the identification of Bcr-Abl myristate pocket binders active against wild type and T315I mutant	2016-07-18	Marco Radi, Ralf Schneider, Anna Lucia Fallacara, Lorenzo Botta, Emmanuele Crespan, Cristina Tintori, Giovanni Maga, Miroslava Kissova, Alessia Calgani, André Richters, Franesca Musumeci, Daniel Rauhc and Silvia Schenoneg	Germany, Italy	Here we used a cascade screening appraoch based on sequential fluorescence polarization (FP) screening, in silico docking/dynamics studies and kineticenzymatic studies to identify novel MP binders	2	Chronic myelogenous leukemia (CML)	cascade screening approach, combining docking and dynamics simulations	0	Sim	Não	Sim
A Computational Drug Repositioning Approach for Targeting Oncogenic Transcription Factors	2016-06-14	Kaitlyn M. Gayvert, Etienne Dardenne, Cynthia Cheung, Mary Regina Boland, Tal Lorberbaum, Jackline Wanjala, Yu Chen, Mark A. Rubin, Nicholas P. Tatonetti, David S. Rickman, and Olivier Elemento.	USA	Our method provides a broadly applicable strategy for identifying drugs that specificall modulate TF activity.	0	Prostate cancer	CRAFTT" network analysis, Connectivity Map (CMap)	2	Sim	Não	Sim
A drug repositioning approach identifies tricyclic antidepressants as inhibitors of small cell lung cancer and other neuroendocrine tumors	2013-09-26	Nadine S. Jahchan, Joel T. Dudley, Pawel K. Mazur, Natasha Flores, Dian Yang, Alec Palmerton, Anne-Flore Zmoos, Dedeepya Vaka, Kim Q.T. Tran, Margaret Zhou, Karolina Krasinska, Jonathan W. Riess, Joel W. Neal, Purvesh Khatri, Kwon S. Park, Atul J. Butte, and Julien Sage.	USA	In this study, we sought to use a systematic drug repositioning bioinformatics approach to identify novel U.S. Food and Drug Administration (FDA)–approved candidate drugs to treat SCLC.	6	Lung cancer	Genes differentially expressed , Connectivity Map (CMap)	1	Sim	Não	Sim
A drug repurposing screening reveals a novel epigenetic activity of hydroxychloroquine	2019-09-17	Raffaella Catalano, Roberta Rocca, Giada Juli b, Giosu_x0001_e Costa, Annalisa Maruca, Anna Artese, Daniele Caracciolo, Pierosandro Tagliaferri, Stefano Alcaro, Pierfrancesco Tassone, Nicola Amodio.	Italy, USA	Herein, we highlight a new mechanism of action that can contribute to explain the anti-tumor activity of hydroxychloroquine (HCQ), an anti-malaric agent also known as autophagy inhibitor.	0	Colorectal cancer (mieloma multiplo)	Molecular Dynamics simulations, Docking Molecular, Virtual screening and MMGBSA calculation	0	Sim	Não	Sim
A genome-wide positioning systems network algorithm for in silico drug repurposing	2019-08-02	Feixiong Cheng, Weiqiang Lu, Chuang Liu, Jiansong Fang, Yuan Hou, Diane E. Handy, Ruisheng Wang, Yuzheng Zhao, Yi Yang, Jin Huang, David E. Hill, Marc Vidal, Charis Eng, Joseph Loscalzo	USA, China	In this study, we develop a Genome-wide Positioning Systems network (GPSnet) algorithm for drug repurposing by specifically targeting disease modules derived from individual patient’s DNA and RNA sequencing profiles mapped to the human protein-protein interactome network. We investigate whole-exome sequencing and transcriptome profiles from ~5,000 patients across 15 cancer types from The Cancer G…	0	Urothelial bladder carcinoma (BLCA), invasive breast carcinoma (BRCA), colorectal adenocarcinoma (COAD), glioblastoma multiforme (GBM), head and neck squamous cell carcinoma (HNSC), kidney renal clear cell carcinoma (KIRC), acute myeloid leukemia (LAML), lung adenocarcinoma (LUAD), lung squamous cell carcinoma (LUSC), ovarian serous cystadenocarcinoma (OV), prostate adenocarcinoma (PRAD), skin cu…	Genome-wide Positioning Systems network (GPSnet): network-based methodology	2	Sim	Não	Sim
A Multivariate Computational Method to Analyze High-Content RNAi Screening Data	2015-03-26	Jonathan Rameseder, Konstantin Krismer, Yogesh Dayma, Tobias Ehrenberger, Mun Kyung Hwang, Edoardo M. Airoldi, Scott R. Floyd, and Michael B. Yaffe	USA	We developed a novel multivariate method for HCS, multivariate robust analysis method (M-RAM), integrating image feature selection with ranking of perturbations for hit identification, and applied this method to an HC RNAi screen to discover novel components of the DNA damage response in an osteosarcoma cell line.	2	Cancer	Network Analysis, Directional RIGER, logistic regression and lasso	2	Sim	Não	Não
A mutation in the POT1 gene is responsible for cardiac angiosarcoma in TP53-negative Li-Fraumeni-like families	2015-09-27	Oriol Calvete, Paula Martinez, Pablo Garcia-Pavia, Carlos Benitez-Buelga, Beatriz Paumard-Herna´ndez, Victoria Fernandez, Fernando Dominguez, Clara Salas, Nuria Romero-Laorden, Jesus Garcia-Donas, Jaime Carrillo, Rosario Perona, Juan Carlos Trivin˜o, Raquel Andre´s, Juana Marı´a Cano, Ba´rbara Rivera, Luis Alonso-Pulpon, Fernando Setien, Manel Esteller, Sandra Rodriguez-Perales, Gaelle Bougeard, …	Spain, France	Here we show, by whole-exome sequencing of a TP53-negative Li–Fraumeni-like (LFL) family including CAS cases, that a missense variant (p.R117C) in POT1 (protection of telomeres 1) gene is responsible for CAS	2	Soft tissue sarcoma, Mediastinal tumour, Multiple tumours, Lymphoma, Pancreatic cancer, Renal cancer, Liver cancer, Malignant schwanoma, Skeletal-muscle cancer, Hepatocarcinoma, Cardiac AS, Testicular cancer, Bladder cancer, Breast AS, Colorectal cancer, Lung adenocarcinoma, Non-melanoma skin cancer, Lung cancer, p.R117C mutation carrier, Melanoma	PredictProtein (predicting structural and functional features of protein), REPROFSec prediction, algorithm ISIS and SomeNA predictor method ( in silico structural analysis)	5	Não	Não	Não
A Network-Based Data Integration Approach to Support Drug Repurposing and Multi-Target Therapies in Triple Negative Breast Cancer	2016-09-15	Francesca Vitali, Laurie D. Cohen, Andrea Demartini, Angela Amato, Vincenzo Eterno, Alberto Zambelli, Riccardo Bellazzi	Italy	In our work, we applied network-based modeling within a novel bioinformatics pipeline to identify promisingmulti-target drugs.	0	Cancer, Breast Cancer (TNBC	PPI network design, Boolean modeling of disease pathways (grafo)	2	Sim	Não	Sim
A potential target of Tanshinone IIA for acute promyelocytic leukemia revealed by inverse docking and drug repurposing	2014-10-10	Shao-Jun Chen	China	The present study utilized computational approaches to uncover the potential targets of this compound.	0	Acute Promyelocytic Leukemia	Protein target prediction by PharmMapper, molecular docking, mining of a chemical-protein interactome	0	Não	Não	Sim
A Selective Small Molecule DNA2 Inhibitor for Sensitization of Human Cancer Cells to Chemotherapy	2016-03-10	Wenpeng Liu, Mian Zhoub, Zhengke Li, Hongzhi Li, Piotr Polaczek, Huifang Dai, QiongWub, Changwei Liu, Kenneth K. Karanja, Vencat Popuri, Shu-ou Shan, Katharina Schlacher, Li Zhengb, Judith L. Campbell, Binghui Shen	USA	Therefore,we hypothesized that blocking both DNA replication and repair by inhibiting the bifunctional DNA2 could be a potent strategy to sensitize cancer cells to stresses from radiation or chemotherapeutic agents.	2	Breast Cancer	Homology model, Virtual High Throughput Screening, molecular dynamics simulation	0	Não	Não	Não
A virtual screening approach for the identification of high affinity small molecules targeting BCR-ABL1 inhibitors for the treatment of chronic myeloid leukemia	2017-03-25	Saphy Sharda, Palash Sarmandal, Shirisha Cherukommu, Kiran Dindhoria, Manisha Yadav, Srinivas Bandaru, Anudeep Sharma, Aditi Sakhi, Tanmay Vyas, Tajamul Hussain, Anuraj Nayarisseri, and Sanjeev Kumar Singh,	India, Saudi Arabia	Present study pursues to identify high affinity compounds targeting BCR-ABL1 (protein) anticipated to have safer pharmacological profiles.	0	Chronic Myeloid Leukemia (CML)	Molecular docking program, virtual screening strategies	0	Não	Não	Sim
AC1MMYR2, an inhibitor of dicer-mediated biogenesis of oncomir miR-21, reverses epithelial-mesenchymal transition and suppresses tumor growth and progression	2013-06-28	Zhendong Shi, Junxia Zhang, Xiaomin Qian, LeiHan,Kailiang Zhang, Luyue Chen, Jilong Liu,Yu Ren, Ming Yang,Anling Zhang, Peiyu Pu, Chunsheng Kang	China	We conducted an in silico high-throughput screen for small molecules that block miR-21 maturation.	4	Glioblastoma, breast cancer, and gastric cancer cells	High-throughput docking-based virtual screening, molecular modelling using AutoDock program version	0	Sim	Não	Sim
Accurate Drug Repositioning through Non-tissue-Specific Core Signatures from Cancer Transcriptomes	2018-10-09	Chi Xu, Daosheng Ai, Dawei Shi, Shiqiang Zhang, Yingying Zeng, Jing-Dong Jackie Han	China	We developed an in silico screen in human in vivo conditions using a reference of single gene mutations’ non-tissue-specific ‘‘core transcriptome signatures’’ (CSs) of 8,476 genes generated from the TCGA database.	0	human prostate cancer cell line	Connectivity Map (CMap), Encyclopedia of DNA Elements (ENCODE), TCGA transcriptomes and generating CSs of signaling genes, Drug-gene interaction, R for statistical analysis	1	Sim	Não	Sim
Adapting AlphaLISA high throughput screen to discover a novel small-molecule inhibitor targeting protein arginine methyltransferase 5 in pancreatic and colorectal cancers	2017-05-23	Lakshmi Prabhu, Han Wei, Lan Chen, Özlem Demir, George Sandusky, Emily Sun, John Wang, Jessica Mo, Lifan Zeng, Melissa Fishel, Ahmad Safa, Rommie Amaro, Murray Korc, Zhong-Yin Zhang and Tao Lu	USA	Here, we show that PRMT5 is highly expressed in PDAC and CRC. Overexpression of PRMT5 promoted cancer progression, while shRNA knockdown showed an opposite effect.	2	pancreatic ductal adenocarcinoma (PDAC) and colorectal cancer (CRC)	Molecular Docking	0	Sim	Não	Sim
An In silico Approach to Identify High Affinity Small Molecule Targeting m-TOR Inhibitors for the Clinical Treatment of Breast Cancer	2019-04-17	Khushboo Patidar, Umesh Panwar, Sugunakar Vuree, Jajoriya Sweta, Manpreet Kaur Sandhu, Anuraj Nayarisseri, Sanjeev Kumar Singh	India	The present study aims to suppress mTOR protein by its various inhibitors and to select one with the highest binding affinity to the receptor protein.	0	Breast Cancer	Molecular Docking	0	Sim	Não	Sim
An in silico screen links gene expression signatures to drug response in glioblastoma stem cells	2014-08-21	G Riddick, H Song, SL Holbeck, W Kopp, J Walling, S Ahn, W Zhang and HA Fine	USA	We asked whether predictive models of drug response could be developed from gene expression signatures of established cell lines and applied to predict drug response in glioblastoma stem cells	2	Cancer stem cells	Microarray expression data, Drug sensitivity clustering and pathway enrichment analysis	1	Sim	Não	Não
An Integrated In Silico and In Vivo Approach to Identify Protective Effects of Palonosetron in Cisplatin-Induced Nephrotoxicity	2020-12-20	Eri Wakai, Yuya Suzumura, Kenji Ikemura, Toshiro Mizuno, MasatoshiWatanabe, Kazuhiko Takeuchi and Yuhei Nishimura	Japan	Here, we employed an integrated in silico and in vivo approach to identify potential treatments for cisplatin-induced nephrotoxicity (CIN).	2	head and neck cancer	Cmap, Transcriptome Analysis	1	Sim	Não	Sim
An integrated network platform for contextual prioritization of drugs and pathways	2015-08-19	Aldo Segura-Cabrera, Navneet Singh and Kakajan Komurov	USA	We developed an integrated random walk-based network framework that combines functional biomolecular relationships and known drug–target interactions as a platform for contextual prioritization of drugs, genes and pathways	2	Breast cancer	Network analyses, Analysis of BC genomic datasets, NetWalker software	2	Sim	Não	Sim
An in-vitro and in Silico Anticancer Study of FDA Approved Antidiabetic Drugs Glimepiride and Empagliflozin	2020-04-03	Uzma Faridi, Fahad Al-Mutairi, Humaira Parveen and Sahar Khateeb	Saudi Arabia	The purpose of this study was to repurpose the Glimepiride and Empagliflozin as anticancer agents.	2	Breast cancer cell-lines, Lung cancer cell lines	Molecular docking	0	Sim	Sim	Sim
Anagrelide for Gastrointestinal Stromal Tumor	2020-09-02	Olli-Pekka Pulkka,Yemarshet K. Gebreyohannes, Agnieszka Wozniak, John-Patrick Mpindi, Olli Tynninen, Katherine Icay, Alejandra Cervera, Salla Keskitalo, Astrid Murum€agi, Evgeny Kulesskiy, Maria Laaksonen, Krister Wennerberg, Markku Varjosalo, Pirjo Laakkonen, Rainer Lehtonen, Sampsa Hautaniemi, Olli Kallioniemi, Patrick Sch€offski, Harri Sihto and Heikki Joensuu	Finland, Belgium	We investigated phosphodiesterase 3 (PDE3) as a potential therapeutic target in GIST cell lines and xenograft models	4	Gastrointestinal stromal tumor (GIST)	SePIA (Sequence Processing, Integration, and Analysis), Normalization and differential analysis of miRNA expression, Transcriptome analysis	5	Sim	Não	Sim
Analysis of SYK Gene as a Prognostic Biomarker and Suggested Potential Bioactive Phytochemicals as an Alternative Therapeutic Option for Colorectal Cancer: An In-Silico Pharmaco-Informatics Investigation	2021-09-06	Partha Biswas, Dipta Dey, Atikur Rahman, Md. Aminul Islam, Tasmina Ferdous Susmi, Md. Abu Kaium, Md. Nazmul Hasan, MD. Hasanur Rahman, Shafi Mahmud, Md. Abu Saleh, Priyanka Paul, Md Rezanur Rahman, Md. Al Saber, Hangyeul Song, Md. Ataur Rahman, and Bonglee Kim	Bangladesh, China, Australia, Hungary, South Korea	An onco-informatics analysis was adopted to evaluate the expression and prognostic value of the SYK gene in colorectal cancer (CRC)	0	Colorectal cancer (CRC)	Molecular Docking	0	Não	Não	Sim
Antitumoral activity of liraglutide, a new DNMT inhibitor in breast cancer cells in vitro and in vivo	2021-09-14	Andressa Chequin, Luiz E. Costa, Felipe F. de Campos, Angie D.B. Moncada, Lucas T. F. de Lima, Lucas R. Sledz, Guilherme F. Picheth, Eliana R. Adami, Alexandra Acco, Marcos B. Gonçalves, Graciele C.M. Manica, Gl´aucio Valdameri, Lucia de Noronha, Jos´e E. Q. Telles, Elisa H.F. Jandrey, Erico T. Costa, Fabricio F. Costa, Emanuel M. de Souza, Edneia A.S. Ramos, Giseli Klassen	Brazil, USA	we investigated the potential of repurposing the well-known diabetes type II drug liraglutide to modulate epigenetic modifications in BC cells lines in vitro and in vivo via Ehrlich mice tumors models	4	Breast cancer	Molecular docking	0	Sim	Não	Sim
Application of a Validated QSTR Model for Repurposing COX-2 Inhibitor Coumarin Derivatives as Potential Antitumor Agents	2019-04-15	Gulcin Tugcu, Hande Sipahi, and Ahmet Aydin	Turkey	The first aim of the study was to develop a validated linear model to predict antitumor activity. Subsequently, applicability of the model for repurposing these cyclooxygenase-2 inhibitors as antitumor compounds to abridge drug development process	0	Leukemia	Quantitative structure-toxicity relationship (QSTR), linear model predicting, Machine learning	3	Sim	Não	Não
Application of comprehensive bioinformatics approaches to reconnoiter crucial genes and pathways underpinning hepatocellular carcinoma: a drug repurposing endeavor	2019-08-17	Gouri Nair, G. N. S. Hema Sree, Ganesan Rajalekshmi Saraswathy, V. Lakshmi Prasanna Marise & T. P. Krishna Murthy	India	This study aims to unearth novel targets of HCC and repurpose the FDA approved drugs against the same	2	Hepato Cellular Carcinoma (HCC)	Molecular docking, protein-protein interaction network analysis of DEGs	0	Sim	Sim	Sim
Benzo[a]pyrene-induced transcriptomic responses in primary hepatocytes and in vivo liver: toxicokinetics is essential for in vivo-in vitro comparisons	02/10 /2012	P C E van Kesteren, P E Zwart, M M Schaap, T E Pronk, M H M van Herwijnen, J C S Kleinjans, B G H Bokkers, R W L Godschalk, M J Zeilmaker, H van Steeg, M Luijten	Netherlands	To develop an in vitro screening method for carcinogenicity and to discern the modes of action of carcinogens.	4	Liver cancer	differentially expressed genes analysis	5	Não	Não	Não
Biochemical Characterization and Structure-Based Mutational Analysis Provide Insight into the Binding and Mechanism of Action of Novel Aspartate Aminotransferase Inhibitors	2021-11-27	Melissa C Holt, Zahra Assar, Reza Beheshti Zavareh, Lin Lin, Justin Anglin, Oksana Mashadova, Daniel Haldar, Edouard Mullarky, Daniel M Kremer, Lewis C Cantley, Alec C Kimmelman, Adam J Stein, Luke L Lairson, Costas A Lyssiotis	USA	To propose a small molecule inhibitors that target GOT1 could serve as starting points for the development of neof new therapies for pancreatic cancer	2	Pancreatic cancer	Docking analysis molecular (Virtual screenening)	0	Não	Não	Não
Bioinformatics and in vitro experimental analyses identify the selective therapeutic potential of interferon gamma and apigenin against cervical squamous cell carcinoma and adenocarcinoma	2017-07-11	Pei-Ming Yang, Chia-Jung Chou, Ssu-Hsueh Tseng , Chien-Fu Hung	China, USA	the present study suggests the selective therapeutic potential of IFNγ alone or in combination with apigenin for managing cervical SCC and AC	2	cervical squamous cell carcinoma and adenocarcinoma squamous cell carcinoma (SCC) and adenocarcinoma (AC)	differentially expressed genes, PPI network, Cmap	1	Sim	Não	Sim
Cancer Drug Response Profile scan (CDRscan): A Deep Learning Model That Predicts Drug Effectiveness from Cancer Genomic Signature	2018-06-11	Yoosup Chang, Hyejin Park, Hyun-Jin Yang, Seungju Lee, Kwee-Yum Lee, Tae Soon Kim, Jongsun Jung & Jae-Min Shin	South Korea, Australia	Herein, we report Cancer Drug Response profile scan (CDRscan) a novel deep learning model that predicts anticancer drug responsiveness based on a large-scale drug screening assay data encompassing genomic profiles of 787 human cancer cell lines and structural profiles of 244 drugs	2	Various cancer types	CDRscan deep learning models, Virtual docking, "machine learning"	3	Não	Não	Não
Chloroquine eliminates cancer stem cells through deregulation of Jak2 and DNMT1	2014-09-01	Dong Soon Choi, Elvin Blanco, Yoo-Shin Kim, Angel A Rodriguez, Hong Zhao, Tim Hui-Ming Huang, Chun-Liang Chen, Guangxu Jin, Melissa D Landis, Lacey A Burey, Wei Qian, Sergio M Granados, Bhuvanesh Dave, Helen H Wong, Mauro Ferrari, Stephen T C Wong, Jenny C Chang	USA	we report that CQ sensitizes TNBC cells to paclitaxel through inhibition of autophagy and reduces the CD44+/CD24−/low CSC population in both preclinical and clinical settings.	4	breast cancer	Differentially expressed genes, PPI network design	1	Sim	Não	Sim
Colon Cancer Progression Is Reflected to Monotonic Differentiation in Gene Expression and Pathway Deregulation Facilitating Stage-specific Drug Repurposing	2021-12-18	Marilena M Bourdakou, George M Spyrou, George Kolios	Greece, Cyprus	The aim was to develop a novel computational methodology for the analysis of alterations in DEGs and pathway deregulation across colon cancer stages in order to reveal stage-specific biomarkers and reinforce drug repurposing investigation.	0	Colon cancer	differentially expressed gene, network analysis, Connectivity Map	2	Não	Não	Sim
Combined inhibition of atypical PKC and histone deacetylase 1 is cooperative in basal cell carcinoma treatment	2017-11-02	Amar N Mirza, Micah A Fry, Nicole M Urman, Scott X Atwood, Jon Roffey, Gregory R Ott , Bin Chen, Alex Lee, Alexander S Brown, Sumaira Z Aasi, Tyler Hollmig, Mark A Ator, Bruce D Dorsey, Bruce R Ruggeri, Craig A Zificsak, Marina Sirota, Jean Y Tang , Atul Butte, Ervin Epstein, Kavita Y Sarin, Anthony E Oro	USA, UK	we utilized repositioning approach for BCC and identify HDAC inhibition as a powerful therapy for BCC	4	basal cell carcinomas (BCCs) circumvent Smoothened (SMO) (skin cancer)	differentially expressed gene, querying a large compendium of gene expression profiles	1	Sim	Não	Sim
Combined peptidomimetic and high throughput virtual screening identify novel inhibitors of fascin-catalyzed actin-bundling	2013-03-25	OMOTUYI, I.O., ELEKOFEHINTI, O.O., E JELONU O.C., KAMDEM	Brazil, Japan, Nigeria	the aim is identify novel inhibitors of fascin-catalyzed actin-bundling	0	Cancer	Molecular Docking	0	Sim	Não	Não
Combined pharmacophore modeling, 3D-QSAR and docking studies to identify novel HDAC inhibitors using drug repurposing	2019-04-02	Jian Liu , Yehua Zhu , Yufang He , Haohao Zhu , Yi Gao, Zhi Li , Junru Zhu, Xinjie Sun, Fang Fang, Hongmei Wen, Wei Li	China	They describe the protocol of virtual screening in identification of novel potential HDAC inhibitors through pharmacophore modeling	0	Cancer	Molecular docking, molecular dynamic	0	não	não	sim
Comparative analysis of molecular fingerprints in prediction of drug combination effects	2021-11-05	B Zagidullin, Z Wang, Y Guan, E Pitkänen, J Tang	Finland, USA	we compare rule-based and data-driven molecular representations in prediction of drug combination sensitivity and drug synergy scores using standardized results of 14 high-throughput screening studies	0	Cancer	Deep learning	3	Não	Não	Não
Comparative modeling and structure based drug repurposing of PAX2 transcription factor for targeting acquired chemoresistance in pancreatic ductal adenocarcinoma	2020-03-25	Imlimaong Aier, Rahul Semwal, Utkarsh Raj, Pritish Kumar Varadwaj	India	the structure of PAX2, which is unsolved as of date, was modelled, and the contribution of amino acid residue in response to external perturbation was studied to provide an insight into the conformational changes triggered by interaction with drugs and DNA	0	Pancreatic ductal adenocarcinoma	homology modelling,docking, molecular dynamics	0	Não	Não	sim
Computational Discovery of Niclosamide Ethanolamine, a Repurposed Drug Candidate That Reduces Growth of Hepatocellular Carcinoma Cells In Vitro and in Mice by Inhibiting Cell Division Cycle 37 Signaling	2018-06-01	Bin Chen, Wei Wei, Li Ma, Bin Yang, Ryan M Gill, Mei-Sze Chua, Atul J Butte, Samuel So	USA	We therefore searched large public datasets of drug-induced gene expression signatures to identify agents that might be effective against hepatocellular carcinoma	2	Hepatocellular carcinoma	differentially expressed genes, Connectivity Map (CMap)	1	sim	Não	Sim
Computational Drug Repositioning and Experimental Validation of Ivermectin in Treatment of Gastric Cancer	2021-03-31	Hanne-Line Rabben, Gøran Troseth Andersen, Aleksandr Ianevski , Magnus Kringstad Olsen, Denis Kainov, Jon Erik Grønbech , Timothy Cragin Wang , Duan Chen, Chun-Mei Zhao	Norway/USA	The aim of the present study was repositioning of ivermectin in treatment of gastric cancer	4	gastric cancer	connectivity map (cMap) and data/pathway mining with the Ingenuity Knowledge Base and constructing interaction networks	1	sim	Nâo	Sim
Computational Drug Repositioning Identifies Potentially Active Therapies for Chordoma	2020-10-05	Jeffrey I. Traylor, Hadley E. Sheppard, Visweswaran Ravikumar, Jonathan Breshears, Shaan M. Raza, Charles Y. Lin, Shreyaskumar R. Patel, Franco DeMonte.	USA	To identify FDA-approved compounds for repurposing in chordoma	2	chordoma	differentially expressed genes, ksRepo (a drug-repositioning platform)	1	sim	Nâo	Sim
Computational Drug Repositioning Identifies Statins as Modifiers of Prognostic Genetic Expression Signatures and Metastatic Behavior in Melanoma	2021-02-01	Wesley Y. Yu, Sheena T. Hill, E. Ricky Chan, John J. Pink, Kevin Cooper, Sancy Leachman, Amanda W. Lund6, Rajan Kulkarni and Jeremy S. Bordeaux	USA	we present an in silico drug screen that suggests that statins might modify gene expression correlated with metastasis	2	melanoma	Connectivity Map, differentially expressed genes	1	sim	Nâo	Sim
Computational Models Accurately Predict Multi-Cell Biomarker Profiles in Inflammation and Cancer	2019-07-26	Carol L Fischer, Amber M Bates, Emily A Lanzel, Janet M Guthmiller, Georgia K Johnson, Neeraj Kumar Singh , Ansu Kumar, Robinson Vidva, Taher Abbasi, Shireen Vali , Xian Jin Xie, Erliang Zeng, Kim A Brogden	USA, India	To predict the collective chemokine, cytokine, and cellular biomarker profiles often seen in inflamed or cancer tissues	2	single myeloid, lymphoid, epithelial, and cancer cells	Network analysis, ordinary differential equations	2	Nâo	Nâo	Não
Computationally driven discovery of phenyl(piperazin-1-yl)methanone derivatives as reversible monoacylglycerol lipase (MAGL) inhibitors	2018-12-28	Giulio Poli, Margherita Lapillo, Vibhu Jha, Nayla Mouawad, Isabella Caligiuri, Marco Macchia , Filippo Minutolo , Flavio Rizzolio , Tiziano Tuccinardi , Carlotta Granchi	Italy, USA	to identify novel compounds endowed with MAGL inhibitory activity	2	Cancer	Molecular Dynamics simulations, docking molecular (virtual screening protocol), molecular modeling	0	sim	Nâo	Nâo
Computer-aided drug repurposing: A cyclooxygenase-2 inhibitor celecoxib as a ligand for estrogen receptor alpha	2015-08-06	Enade Perdana Istyastono, Florentinus Dika Octa Riswanto and Sri Hartati Yuliani	Indonesia	This article reports that the cytotoxic activities of celecoxib could be resulted from its activity as a potent ligand for estrogen receptor alpha	2	Cancer	molecular docking simulations	0	sim	nâo	Nâo
Conformational stabilization of FOX–DNA complex architecture to sensitize prostate cancer chemotherapy	2017-04-17	Bin Chen · Huiqiang Wang · Zhun Wu · Bo Duan · Peide Bai · Kaiyan Zhang· Wei Li · Jiaxin Zheng ·Jinchun Xing	China	we described a systematic method to investigate the intermolecular interaction between FOX DNA-binding domain (DBD) and its cognate DNA partner	2	Prostate cancer	Molecular dynamics simulation, chemical similarity and molecular docking	0	Sim	Nâo	Nâo
Connectivity map-based drug repositioning of bortezomib to reverse the metastatic effect of GALNT14 in lung cancer	2021-02-11	Ok-Seon Kwon, Haeseung Lee, Hyeon-Joon Kong, Eun-Ji Kwon, Ji Eun Park, Wooin Lee, Seungmin Kang, Mirang Kim, Wankyu Kim, Hyuk-Jin Cha	South Korea	we adopted an in silico approach based on large-scale gene expression signatures to identify drug candidates for lung cancer metastasis	4	lung cancer	differentially expressed genes and connectivity map (cMap)	1	sim	Não	Sim
COTI-2, a novel small molecule that is active against multiple human cancer cell lines in vitro and in vivo	2016-05-02	Kowthar Y. Salim1,*, Saman Maleki Vareki2,*, Wayne R. Danter1, Serban San-Marina7 and James Koropatnick	Canada	we investigated the anti-cancer effects and conducted a preliminary exploration of the mechanism of action of COTI-2	2	Cancer	machine learning	3	sim	nâo	nâo
CpACpP: In Silico Cell-Penetrating Anticancer Peptide Prediction Using a Novel Bioinformatics Framework	2021-07-25	Farid Nasiri, Fereshteh Fallah Atanaki, Saman Behrouzi, Kaveh Kavousi*, and Mojtaba Bagheri*	Iran	we applied the ML-based algorithms to predict the active Cp-ACPs using an experimentally validated data set	0	Cancer	machine learning (random forest (RF), support vector machine (SVM), and eXtreme gradient boosting (XGBoost))	3	nâo	Nâo	Não
Dasatinib Inhibits Lung Cancer Cell Growth and Patient Derived Tumor Growth in Mice by Targeting LIMK1	2020-12-04	Man Zhang, Jie Tian, Rui Wang, Mengqiu Song , Ran Zhao , Hanyong Chen , Kangdong Liu , Jung-Hyun Shim , Feng Zhu , Zigang Dong, Mee-Hyun Lee	China, USA, South Korea	we demonstrated that dasatinib dose-dependently blocked lung cancer cell proliferation and repressed LIMK1 activities by directly targeting LIMK1	4	Lung Cancer	Molecular docking simulations	0	sim	não	sim
Deamidated TPI is an efficacious target for cell-selective therapy in triple-negative breast cancer	2021-11-11	Sergio Enríquez-Flores, Luis A. Flores- López,Ignacio De la Mora-De la Mora, Itzhel, García-Torres, Isabel Gracia-Mora, Pedro Gutiérrez-Castrellón, Cynthia Fernández Lainez, Yoalli Martínez-Pérez, Alberto Olaya-Vargas, Paul de Vos, Gabriel López Velázquez	Mexico, Netherlands	we investigated HsTPI as a potential target for inducing cell death in triple-hormone receptor-negative breast cancer which is highly dependent on glycolysis.	2	breast cancer	Molecular docking	0	sim	não	sim
Deep graph embedding for prioritizing synergistic anticancer drug combinations	2021-02-09	Peiran Jiang, Shujun Huang, Zhenyuan Fu, Zexuan Sun, Ted M. Lakowski, Pingzhao Hu	Canada, China	we proposed a Graph Convolutional Network (GCN) model to predict and optimize synergistic drug combinations in particular cancer cell lines	0	Cancer	Graph convolutional network	2	não	não	não
Derivatisation of parthenolide to address chemoresistant chronic lymphocytic leukaemia	2019-07-03	Xingjian Li, Daniel T. Payne, Badarinath Ampolu, Nicholas Bland, Jane T. Brown, b Mark J. Dutton, Catherine A. Fitton, Abigail Gulliver, Lee Hale, Daniel Hamza, Geraint Jones, Rebecca Lane, Andrew G. Leach, Louise Male, f Elena G. Merisor, Michael J. Morton, Alex S. Quy, Ruth Roberts, Rosanna Scarll, Timothy Schulz-Utermoehl, Tatjana Stankovic, Brett Stevenson, John S. Fossey a and Angelo Agathan…	UK	to investigate analogues of DMAPT with the ambition of addressing drug-resistant CLL in elderly patients who may suffer more intensely from adverse effects of other therapies	2	Chronic lymphocytic leukaemia	molecular docking studies	0	sim	não	sim
Developing a genetic signature to predict drug response in ovarian cancer	2018-03-13	Stephen Hyter, Jeff Hirst, Harsh Pathak, Ziyan Y. Pessetto, Devin C. Koestler, Rama Raghavan, Dong Pei and Andrew K. Godwin	USA	We propose that efficacious drug combinations can be determined via molecular characterization of ovarian tumors along with pre-established pharmacogenomic profiles of repurposed compounds	2	ovarian cancer	differentially expressed genes, CellMiner (NCI-60) analysis tool,	1	não	não	não
Development of (4-Cyanophenyl)glycine Derivatives as Reversible Inhibitors of Lysine Specific Demethylase 1	2017-09-11	Daniel P. Mould, Cristina Alli, Ulf Bremberg, Sharon Cartic, Allan M. Jordan, Matthis Geitmann, Alba Maiques-Diaz, Alison E. McGonagle, Tim C. P. Somervaille, Gary J. Spencer, Fabrice Turlais and Donald Ogilvie	Sweden, UK	we describe our efforts to identify reversible inhibitors of lysine specific demethylase 1 (LSD1)	2	acute myeloid leukemia	molecular docking simulations	0	sim	não	não
Development of an in vitro screening assay for PIP5K1α lipid kinase and identification of potent inhibitors	2019-12-26	Katja Strätker, Samer Haidar, Ángel Amesty, Ehab ElAwaad, Claudia Götz, Ana Estévez-Braun, Joachim Jose	Germany, Syria, Egypt, Spain	the aim of identifying new inhibitors, a nonradiometric assay for measurement of the hPIP5K1α enzyme (targets for anticancer agents) activity was developed	2	Cancer	Molecular modeling, Homology model	0	sim	não	não
Development of highly potent and selective diaminothiazole inhibitors of cyclin-dependent kinases	2013-04-19	Ernst Schonbrunn, Stephane Betzi, Riazul Alam, Mathew P. Martin, Andreas Becker, Huijong Han, Rawle Francis, Ramappa Chakrasali, Sudhakar Jakkaraj, Aslamuzzaman Kazi, Said M. Sebti, Christopher L. Cubitt, Anthony W. Gebhard, Lori A. Hazlehurst, Joseph S. Tash and Gunda I. Georg	USA	We describe the development of highly potent diaminothiazole inhibitors of CDK2 from a single hit compound with weak inhibitory activity discovered by high-throughput screening.	2	Cancer	molecular docking simulations and structure-based drug design	0	sim	não	não
Development of Novel Inhibitors Targeting the D-Box of the DNA Binding Domain of Androgen Receptor	2021-03-02	Mariia Radaeva , Fuqiang Ban, Fan Zhang, Eric LeBlanc , Nada Lallous , Paul S. Rennie, Martin E. Gleave and Artem Cherkasov	Canada	we describe further development of small molecule inhibitors of androgen receptor DNA binding domain dimerization and provide their broad biological characterization	0	Prostate cancer	molecular docking simulations	0	sim	não	não
Discorhabdin N, a South African Natural Compound, for Hsp72 and Hsc70 Allosteric Modulation: Combined Study of Molecular Modeling and Dynamic Residue Network Analysis	2019-01-06	Arnold Amusengeri 1 , Özlem Tastan Bishop	South Africa	This work investigated the therapeutic potential of Hsp72 and its constitutive isoform, Hsc70, via in silico-based screening	0	Cancer	Homology Modelling, molecular docking simulations, Molecular Dynamics, Network Analysis	0	não	não	não
Discovery of a dual Ras and ARF6 inhibitor from a GPCR endocytosis screen	2020-08-11	Jenna Giubilaro , Doris A. Schuetz , Tomasz M. Stepniewski, Yoon Namkung , Etienne Khoury Mónica Lara-Márquez , Shirley Campbell, Alexandre Beautrait , Sylvain Armando , Olivier Radresa , Jean Duchaine, Nathalie Lamarche-Vane , Audrey Claing, Jana Selent, Michel Bouvier, Anne Marinier & Stéphane A. Laporte	Canada, Spain	we sought to identify receptor trafficking inhibitors that blocks agonist-mediated internalization of AT1R (GPCR angiotensin II type 1 receptor) and other GPCRs	2	Cancer	Molecular dynamics, molecular docking	0	sim	não	não
Discovery of a novel nicotinamide phosphoribosyl transferase (NAMPT) inhibitor via in silico screening	2013-10-28	Mikio Takeuchi, Tatsuya Niimi, Mari Masumoto, Masaya Orita, Hiroyuki Yokota, Tomoko Yamamoto	Japan	We combined an in silico screening strategy with a radioisotope (RI)-based enzyme assay and rationally identified promising NAMPT inhibitors with novel structures.	2	Cancer	molecular docking	0	sim	não	não
Discovery of a novel ROCK2 inhibitor with anti-migration effects via docking and high-content drug screening	2016-05-31	Cheong-Meng Chonga,1, Man-Teng Koua,1, Peichen Panb,1, Hefeng Zhoua, Nana Aia, Chuwen Lia, Hai-Jing Zhonga, Chung-Hang Leung a, Tingjun Houb,c,*, Simon Ming-Yuen Lee	China	structure-based high-throughput virtual screening was used to identify candidate compounds targeting Rho-associated protein kinase (ROCK2) from a chemical library	2	Cancer	molecular docking, Molecular dynamics	0	sim	não	não
Discovery of a novel small-molecule inhibitor of Fam20C that induces apoptosis and inhibits migration in triple negative breast cancer	2021-01-15	Rongyan Zhao , Leilei Fu, Zhaoxin Yuan , Yi Liu, Kai Zhang , Yanmei Chen , Leiming Wang , Dejuan Sun , Lixia Chen , Bo Liu , Lan Zhang	China	We design, synthesize and discover a new small-molecule Fam20C inhibitor 3r	4	Breast cancer	molecular docking, molecular dynamics	0	sim	não	não
Discovery of akt kinase inhibitors through structure-based virtual screening and their evaluation as potential anticancer agents	2015-02-02	Chih-Hung Chuang, Ta-Chun Cheng , Yu-Ling Leu, Kuo-Hsiang Chuang, Shey-Cherng Tzou , Chien-Shu Chen	China	We are interested in identifying new Akt kinase inhibitors as potential anticancer agents by performing structure-based virtual screening	0	Cancer	molecular docking	0	não	não	não
Discovery of BAZ2A bromodomain ligands	2017-08-10	Dimitrios Spiliotopoulos, Eike-Christian Wamhoff, Graziano Lolli, Christoph Rademacher, Amedeo Caflisch	Switzerland, Germany, Italy	We identified ligand-efficient hits for the BAZ2A bromodomain, a prostate cancer target.	0	prostate cancer	Molecular Docking	0	não	não	não
Discovery of camptothecin based topoisomerase i inhibitors: Identification using an atom based 3D-QSAR, pharmacophore modeling, virtual screening and molecular docking approach	2016	Sanal Dev, Sunil R Dhaneshwar, Bijo Mathew	India	This study was undertaken to identify novel compounds having anticancer activity with mechanism of action similar to that of Camptothecin using scaffold perception technique	0	Cancer	3D-QSAR, Molecular Docking, Pharmacophore Modeling	0	não	não	não
Discovery of furan carboxylate derivatives as novel inhibitors of ATP-citrate lyase via virtual high-throughput screening	2017-01-03	Jernigan, F.E., Hanai, J-i., Sukhatme, V.P., Sun, L.	USA, Israel	the aim is to discover novel ACL inhibitors	2	Cancer	Molecular Docking	0	sim	não	não
Discovery of Inhibitors of Aurora/PLK Targets as Anticancer Agents	2019-08-05	Baowen Qi, Ling Zhong, Jun He, Hongjia Zhang, Fengqiong Li, Ting Wang, Jing Zou, Yao-Xin Lin, Chengchen Zhang, Xiaoqiang Guo, Rui Li*, and Jianyou Shi	China, USA	the aim is to obtain the best candidate for effective coinhibition of Aurora and PLK activities based in computer-aided virtual screening.	2	Cancer	Molecular Docking	0	sim	não	não
Discovery of Mcl-1 inhibitors from integrated high throughput and virtual screening	2018-06-05	Ahmed S. A. Mady, Chenzhong Liao, Naval Bajwa Karson J. Kump, Fardokht A. Abulwerdi, Katherine L. Lev, Lei Miao, Sierrah M. Grigsby, Andrej Perdih, Jeanne A. Stuckey, Yuhong Du, Haian Fu & Zaneta Nikolovska-Coleska	China	we are describing an integrated high-throughput and computational screening approach to enable the discovery of small-molecule PPI inhibitors of the anti-apoptotic protein, Mcl-1	0	Cancer	Molecular Docking	0	não	não	não
Discovery of new human epidermal growth factor receptor-2 (HER2) inhibitors for potential use as anticancer agents via ligand-based pharmacophore modeling	2015-06-20	Hiba Zalloum, Rabab Tayyem , Basha'er Abu- Irmaileh , Yasser Bustanji , Malek Zihlif, Mohammad Mohammad, Talal Abu Rjai, Mohammad S Mubarak	Jordan	To discover potential antitumor agents directed toward human epidermal growth factor receptor-2HER2/ErbB2 overexpression in cancer.	2	Ovarian cancer cell, stomach cancer, lung cancer, uterine cancer, prostate cancer	QSAR modeling,	5	não	não	não
Discovery of novel inhibitors of human S-adenosylmethionine decarboxylase based on in silico high-throughput screening and a non-radioactive enzymatic assay	2015-06-01	Chenzeng Liao, Yanlin Wang, Xiao Tan, Lidan Sun & Sen Liu	China	we present the discovery of novel human AdoMetDC (hAdoMetDC) inhibitors by coupling computational and experimental tools	2	Cancer	Molecular Docking	0	sim	não	não
Discovery of novel Mnk inhibitors using mutation-based induced-fit virtual high-throughput screening	2020-10-01	Rama K. Mishra, Matthew R. Clutter, Gavin T. Blyth, Ewa M. Kosciuczuk, Amy Z. Blackburn, Elspeth M. Beauchamp, Gary E. Schiltz, Leonidas C. Platanias	USA	Suggesting that targeting Mnk kinases may provide a novel approach for treating AML, the paper report the development and application of a mutation-based induced-fit in silico screen to identify novel Mnk inhibitors	2	acute myeloid leukemia	Molecular Docking, Molecular dynamics	0	sim	não	não
Discovery of Small-Molecule Inhibitors of Ubiquitin Specific Protease 7 (USP7) Using Integrated NMR and in Silico Techniques	2017-11-22	Paola Di Lello*†Orcid, Richard Pastor*†, Jeremy M. Murray, Robert A. Blake, Frederick Cohen, Terry D. Crawford, Joy Drobnick, Jason Drummond, Lorna Kategaya, Tracy Kleinheinz, Till Maurer, Lionel Rougé, Xianrui Zhao, Ingrid Wertz, Chudi Ndubaku, and Vickie Tsui*	USA	In this study, we describe the biophysical, biochemical, and computational approaches that led to the identification of 4-(2-aminopyridin-3-yl)phenol compounds as specific inhibitors of USP7.	2	Cancer	Ligand-Based Virtual Screening	5	sim	não	não
Discovery of the 1,7-diazacarbazole class of inhibitors of checkpoint kinase 1	2014-10-27	Lewis Gazzard 1 , Brent Appleton 2 , Kerry Chapman 3 , Huifen Chen 1 , Kevin Clark 4 , Joy Drobnick 1 , Simon Goodacre 3 , Jason Halladay 5 , Joseph Lyssikatos 1 , Stephen Schmidt 4 , Steve Sideris 4 , Christian Wiesmann 2 , Karen Williams 3 , Ping Wu 2 , Ivana Yen 4 , Shiva Malek	USA, UK	we present the novel series and the identification of GNE-783, a potent, selective and orally bioavailable inhibitor of ChK1	4	Cancer	High-throughput screening, molecular docking	0	sim	não	não
Discovery of therapeutic agents for prostate cancer using genome-scale metabolic modeling and drug repositioning	2019-03-21	Beste Turanli, Cheng Zhang, Woonghee Kim, Rui Benfeitas, Mathias Uhlen, Kazim Yalcin Arga, Adil Mardinoglu	UK, Sweden, Turkey	They reconstructed genome-scale metabolic specific for models prostate cancer by integrating tissue-specific proteomics and transcriptomics data. After, they determined the metabolic gene signatures for drug repositioning.	0	prostate cancer	differentially expressed genes, network-based analysis, ConnectivityMap2 (CMap2)	2	sim	não	sim
Drug Discovery and Repurposing Inhibits a Major Gut Pathogen-Derived Oncogenic Toxin	2019-10-25	Paul Metz, Annemarie Boleij, Bas E. Dutilh, Martijn J. Tjan, Shoaguang Wu, Mehrosh Pervaiz, Susanne Hermans, Aishwarya Shettigar, Cynthia L. Sears, Tina Ritschel	USA, Netherlands	The aim is targeted inhibition of Bacteroides fragilis toxin to benefit enterotoxigenic Bacteroides fragilis carrying patients.	2	colorectal cancer	molecular docking	0	sim	não	sim
Drug Repositioning for Cancer Therapy Based on Large-Scale Drug-Induced Transcriptional Signatures	2016-03-08	Haeseung Lee, Seungmin Kang, Wankyu Kim	South Korea	The aim of this study was to adopt an integrative approach for in silico DR using the expression signature (E) derived from the recent large-scale, chemical genomics dataset (LINCS) as well as chemical structure (S) and target signatures to infer drug repositioning candidate anti-cancer drugs	0	glioblastoma, lung cancer, and breast cancer	Connectivity Map or CMAP, differentially expressed genes, Connectivity Map	1	não	não	sim
Drug repurposing approach for the identification and designing of potential E6 inhibitors against cervical cancer: an in silico investigation	2019-07-04	Avinash Kumar, Ekta Rathi, Suvarna G. Kini	India	The aim of this study run a high-throughput virtual screening of the FDA -approved drugs database identify some drugs as potential E6 inhibitors	0	Cervical cancer	Molecular docking study, Molecular dynamics simulations	0	não	Não	sim
Drug repurposing of novel quinoline acetohydrazide derivatives as potent COX-2 inhibitors and anti-cancer agents	2018-02-15	Chelli Sai Manohar, A. Manikandan, P. Sridhar, A. Sivakumar, B. Siva Kumar, Sabbasani Rajasekhara Reddy	India	They evaluated, in silico, Novel QuinolineAcetohydrazide (QAh) derivative to determine their anti-inflammatory and anti-cancer efficacy via the mechanisms of COX1 and COX2 inhibition.	2	Cancer	Molecular docking	0	sim	não	sim
Drug Repurposing: Targeting mTOR Inhibitors for Anticancer Activity	2017-12-07	E. Kabir, Mohammad Kawsar Sharif Siam, S. M. Kabir, Arafat Khan, S. A. Rajib	Bangladesh	The aim of this study was to use a computational docking approach to study the mTOR protein and its drug repurposing potential.	0	Cancer	Molecular docking	0	não	não	sim
Drug Selection in the Genomic Age: Application of the Coexpression Extrapolation Principle for Drug Repositioning in Cancer Therapy	2015-12-13	Daniel L Gustafson, Jared S Fowles, Kristen C Brown, Dan Theodorescu	USA	The aim of this study was to discuss how the use of the coexpression extrapolation is being developed and tested for application in drug selection, repositioning, and repurposing in oncology.	0	Cancer	Coexpression extrapolation	5	sim	não	sim
Drug target prediction and repositioning using an integrated network-based approach	2013-04-04	Dorothea Emig, Alexander Ivliev, Olga Pustovalova, Lee Lancashire, Svetlana Bureeva, Yuri Nikolsky, Marina Bessarabova	USA	They present a network-based approach for the prediction of drug targets for a given disease	0	Cancer	Network-Based Methods	2	não	não	não
DrugSniper, a Tool to Exploit Loss-Of-Function Screens, Identifies CREBBP as a Predictive Biomarker of VOLASERTIB in Small Cell Lung Carcinoma (SCLC)	2020-07-07	Fernando Carazo, Cristina Bértolo, Carlos Castilla, Xabier Cendoya, Lucía Campuzano, Diego Serrano, Marian Gimeno, Francisco J. Planes, Ruben Pio Luis M. Montuenga and Angel Rubio	Spain/Luxembourg	In this study, they developed and validated a large-scale bioinformatics tool named DrugSniper, which exploits loss-of-function experiments to model the sensitivity of 6237 inhibitors and predict their corresponding biomarkers of sensitivity in 30 tumor types.	0	Small Cell Lung Carcinoma	Statistical model based in transcriptome data (Drugsniper)	5	sim	não	sim
Early stage repurposing of benzimidazole scaffolds towards breast cancer through in-silico tools	2020-08-21	Jubie S, Selvaraj A, Neethu Y, Parvesh B, Puru K, Shreyan S, Chandrasekar Mjn	India	To select a specific benzimidazole scaffold containing drug as a specific ligand targeting HER-2 receptors through in-silico docking studies	0	breast cancer	Molecular docking	0	sim	não	sim
Effective Virtual Screening Strategy toward heme-containing proteins: Identification of novel IDO1 inhibitors	2019-12-15	Yi Zou, Yue Hub, Shushan Ge, Yingbo Zheng, Yuezhen Li , Wen Liu, Wenjie Guo, Yihua Zhang, Qiang Xu, Yisheng Lai	China	The aim was to report a combined virtual screening (VS) strategy including high-specificity heme-binding group (HmBG)-based pharmacophore screening and cascade molecular docking to identify novel IDO1 inhibitors.	4	Cancer	Molecular dynamic simulations, QSAR, Molecular docking	0	sim	não	não
Efficient Parameter Estimation Enables the Prediction of Drug Response Using a Mechanistic Pan-Cancer Pathway Model	2018-11-28	Fabian Fro¨ hlich, Thomas Kessler, Daniel Weindl, Christoph Wierling, Bodo Lange, Jan Hasenauer	Germany, Norway	The aim of this study was to present a computational framework for the parameterization of large-scale mechanistic models and its application to the prediction of drug response of cancer cell lines from exome and transcriptome sequencing data	0	Cancer	ordinary differential equations	5	sim	não	não
Ellagic acid: A potent glyoxalase-I inhibitor with a unique scaffold	2020-04-15	Nizar A Al-Shar'i, Qosay A Al-Balas, Mohammad A Hassan, Tamam M El-Elimat, Ghazi A Aljabal, Ammar M Almaaytah	Jordan	In this study, a set of structurally diverse polyphe-nolic natural compounds were investigated as potential GLO-I inhibitors.	2	Cancer	Molecular docking	0	sim	não	sim
Erdafitinib Resensitizes ABCB1-Overexpressing Multidrug-Resistant Cancer Cells to Cytotoxic Anticancer Drugs	2020-05-26	Chung-Pu Wu , Tai-Ho Hung, Sung-Han Hsiao, Yang-Hui Huang, Lang-Cheng Hung , Yi-Jou Yu, Yu-Tzu Chang , Shun-Ping Wang and Yu-Shan Wu	China	The aim of this study was to understand the action of Erdafitinib and ABCB1 at Cytotoxic Anticancer Drugs	0	Cancer	Molecular docking	0	sim	não	sim
Exploring Cytotoxic Potential of Ciclopirox on Colorectal Cancer Cells by In-Silico Methodology	2021-11-24	Savita Shrikant Deokar, Karimunnisa Sameer Shaikh	India	The main objective of this study was to explore the potential of CPX as an antiCRC agent by using in-silico approaches with the help of published literature on downregulation of overhead protein expression in CRC and combining this information in order to recognize novel drug targets	0	Colorectal Cancer	Molecular docking	0	não	não	sim
Exploring plac1 structure and underlying mechanisms to design a derivative vaccine against breast cancer progression; in-silico study	2020-10-01	Afzali, Farzaneh; Ghahremanifard, Parisa; Ranjbar, Mohammad M.; Salimi, Mahdieh	Canada, Iran	The aim of the study was to predict and model the PLAC1 secondary and tertiary structures and then engineering the fusion pattern of PLAC1 derived immunodominant predicted CD8+ and B-cell epitopes to form a multi-epitope immunogenic construct.	0	breast cancer	Molecular docking	0	sim	não	sim
Exploring subclass-specific therapeutic agents for hepatocellular carcinoma by informatics-guided drug screen	2020-10-09	Chen Yang, Junfei Chen, Yan Li, Xiaowen Huang, Zhicheng Liu, Jun Wang, Hua Jiang, Wenxin Qin, Yuanyuan Lv, Hui Wang and Cun Wang	China	The aim of this study was to do an comprehensive in silico screening of molecular compounds of hepatocellular cancer cells.	0	hepatocellular carcinoma	Molecular docking	0	sim	não	sim
Expression Profiling Identifies Bezafibrate as Potential Therapeutic Drug for Lung Adenocarcinoma	2015-07-15	Xinyan Liu, Xiaoqin Yang, Xinmei Chen, Yantao Zhang, Xuebin Pan, Guiping Wang, Yun Ye	China	In this study they validated Drug-induced gene expression patterns that invert disease profile and focused on prediction of novel drugs for lung adenocarcinoma	4	Lung Adenocarcinoma	Connectivity Map or CMAP, differentially expressed genes, Molecular docking	1	sim	não	sim
Formulation and evaluation of cyclodextrin complexes for improved anticancer activity of repurposed drug: Niclosamide	2019-02-13	Anurag Lodagekara , Roshan M. Borkarb, Sowjanya Thatikondac, Rahul B. Chavand V.G.M. Naiduc, Nalini R. Shastrid, R. Srinivasb, Naveen Chella	india	This study aimed to investigate the role of hydroxypropyl-βcyclodextrin (HP-β-CD) inclusion complex for improving the solubility, dissolution and there by its pharmacokinetic properties of niclosamide after oral administration which will help in improving the anticancer activity	4	various cancer cell lines	Molecular docking	0	sim	não	sim
Fourfold Filtered Statistical/Computational Approach for the Identification of Imidazole Compounds as HO-1 Inhibitors from Natural Products	2019-02-12	Giuseppe Floresta, Emanuele Amata, Davide Gentile, Giuseppe Romeo, Agostino Marrazzo, Valeria Pittalà, Loredana Salerno, and Antonio Rescifina	Italy	They searched for new potentially HO-1 inhibitors among three different databases Marine Natural Products (MNP), ZINC Natural Products (ZNP) and Super Natural II (SN2)	0	Cancer	2D-QSAR pharmacophoric model, 3D-QSAR pharmacophoric model, and Molecular Docking	0	não	não	Não
From Anti-infective Agents to Cancer Therapy: A Drug Repositioning Study Revealed a New Use for Nitrofuran Derivatives	2022-02-01	Ortore, Gabriella; Poli, Giulio; Martinelli, Adriano; Tuccinardi, Tiziano; Rizzolio, Flavio; Caligiuri, Isabella	Italy	This work was aimed to implement a computational strategy for identifying new HDAC inhibitors for ovarian carcinoma treatment among approved drugs.	2	ovarian cancer	Molecular docking, molecular dynamic simulations	0	sim	não	sim
From malaria to cancer: Computational drug repositioning of amodiaquine using PLIP interaction patterns	2017-09-12	Sebastian Salentin, Melissa F. Adasme, Jörg C. Heinrich, V. Joachim Haupt, Simone Daminelli, Yixin Zhang e Michael Schroeder	Germany	They performed an in silico screen of all structural data currently available and identified the FDA approved malaria drug amodiaquine as a promising repositioning candidate.	0	Cancer	Molecular Docking	0	sim	não	sim
Genomic perturbations reveal distinct regulatory networks in intrahepatic cholangiocarcinoma	2017-12-26	Chirag Nepal, Colm J. O'Rourke, Douglas V.N.P. Oliveira, Andrzej Taranta, Steven Shema, Prson Gautam, Julien Calderaro, Andrew Barbour, Chiara Raggi, Krister Wennerberg, Xin W. Wang, Anja Lautem, Lewis R. Roberts, Jesper B. Andersen	Denmark, Finland, France, Australia, Italy, Germany, USA	They aimed to deconstruct the molecular programs of Intrahepatic cholangiocarcinoma tumors associated with specific individual mutations.	2	Intrahepatic cholangiocarcinoma	High-throughput sequencing to identify single-nucleotide variants (VarScan2, DNAcopy, and GISTIC2)	1	sim	não	sim
High-Throughput Screening Reveals New Glutaminase Inhibitor Molecules	2021-12-01	Renna K. E. Costa, Camila T. Rodrigues, Jean C. H. Campos, Luciana S. Paradela, Marilia M. Dias, Bianca Novaes da Silva, Cyro von Zuben de Valega Negrao, Kaliandra de Almeida Gonçalves, Carolline F. R. Ascenção, Douglas Adamoski, Gustavo Fernando Mercaldi, Alliny C. S. Bastos, Fernanda A. H. Batista, Ana Carolina Figueira, Artur T. Cordeiro, Andre L. B. Ambrosio, Rafael V. C. Guido, and Sandra M.…	Brazil	They applied the new methodology to screen a ∼30,000-compound library to search for GLS inhibitors	2	Cancer	Molecular docking	0	sim	não	não
Hit Identification of a Novel Dual Binder for h-telo/c-myc G-Quadruplex by a Combination of Pharmacophore Structure-Based Virtual Screening and Docking Refinement	2023-03-23	Dr. Roberta Rocca, Dr. Giosuè Costa, Dr. Anna Artese, Dr. Lucia Parrotta, Prof. Francesco Ortuso, Prof. Elias Maccioni, Dr. Odra Pinato, Dr. Maria Laura Greco, Prof. Claudia Sissi, Prof. Stefano Alcaro, Dr. Simona Distinto, Dr. Federica Moraca	Italy	Identify best hits were biophysically evaluated to judge their binding properties able to stabilizing G4 structures	2	Cancer	Structure-based pharmacophore, Molecular Docking	0	sim	não	sim
Hit identification of IKKβ natural product inhibitor	2013-01-07	Chung-Hang Leung, Daniel Shiu-Hin Chan, Ying-Wei Li, Wang-Fun Fong & Dik-Lung Ma	China	Identification of new IKKβ inhibitors that may offer new therapeutic options for the treatment of cancer and inflammatory diseases	0	Cancer	Molecular Docking	0	sim	não	não
Homology modeling and virtual screening studies of antigen MLAA-42Protein: Identification of noveldrugcandidates against leukemia-an in silico approach	2020-03-16	Ihsan A. Shehadi,Huda R. M. Rashdan, and Aboubakr H. Abdelmonsef	Egypt, United Arab Emirates	The study provides the way to identify novel therapeutics with optimal efficacy, targeting MLAA-42	0	Leukemia	Homology Modeling, Molecular Docking	0	sim	não	não
Identification and characterization of inhibitors of cytoplasmic 5'-nucleotidase cN-II issued from virtual screening	2012-12-07	Lars Petter Jordheim, Zsuzsanna Marton, Moez Rhimi, Emeline Cros-Perrial, Corinne Lionne, Suzanne Peyrottes, Charles Dumontet, Nushin Aghajari, Laurent Chaloin	France	Identify potential cN-II inhibitors (therapeutic target in oncology) soaking experiments with crystals of truncated cN-II as well as biological evaluation of selected compounds	2	Cancer	Molecular Docking	0	sim	não	não
Identification by high-throughput in silico screening of radio-protecting compounds targeting the DNA-binding domain of the tumor suppressor p53	2013-01-14	TOLGA EICHHORN, CORINNA HILLER, KERSTIN HIRSCHFELDER, MARTIN FRANK, R. LUISE KRAUTH-SIEGEL, ROLF MÜLLER, ROLF MERTENS and THOMAS EFFERTH	Germany	The focus was on the identification of small molecules that block the DNA- binding domain of p53 and thus inhibit its function.	0	Cancer	Molecular Docking	0	não	não	não
Identification of a putative Tdp1 inhibitor (CD00509) by in vitro and cell-based assays	2014-07-15	Richard A. Dean, Hok Khim Fam, Jianghong An, Kunho Choi, Yoko Shimizu, Steven J.M. Jones, Cornelius F. Boerkoel, Heidrun Interthal, and Tom A. Pfeifer	Canada, UK	Identify an inhibitor that preferentially inhibits the growth of cancer cells but not noncancerous mammary epithelial cells.	0	Cancer	Molecular Docking	0	sim	não	não
Identification of DOT1L inhibitors by structure-based virtual screening adapted from a nucleoside-focused library	2020-03-01	Garrett S. Gibbons, Amarraj Chakraborty, Sierrah M. Grigsby, Afoma C. Umeano, Chenzhong Liao, Omar Moukha-Chafiq, Vibha Pathak, Bini Mathew, Young-Tae Lee, Yali Dou, Stephan C. Schürer, Robert C. Reynolds, Timothy S. Snowden, Zaneta Nikolovska-Coleska	USA	The aim is screening results for a unique focused library of 1200 nucleoside analogs originally produced under the aegis of the NIH Pilot Scale Library Program	2	Cancer	Molecular Dynamic Simulations, Molecular Docking	0	sim	não	não
Identification of gefitinib off-targets using a structure-based systems biology approach; Their validation with reverse docking and retrospective data mining	2016-09-22	Nidhi Verma, Amit Kumar Rai, Vibha Kaushik, Daniela Brünnert, Kirti Raj Chahar,Janmejay Pandey1,* & Pankaj Goyal	India, Germany	The aim was identify gefitinib off-targets using structure-based systems biology approach.	0	lung cancer	Molecular Docking	0	não	não	sim
Identification of High-Affinity Small Molecule Targeting IDH2 for the Clinical Treatment of Acute Myeloid Leukemia	2019-09-01	Jajoriya Sweta, Ravina Khandelwal, Sivaraj Srinitha, Rashi Pancholi, Ritu Adhikary, Meer Asif Ali, Anuraj Nayarisseri, Sugunakar Vuree, and Sanjeev Kumar Singh	India	The study approaches by molecular docking and virtual screening to elucidate inhibitor with superior affinity against IDH2 and achieve a pharmacological profile.	0	Acute myeloid leukemia (AML)	Molecular Docking	0	não	não	não
Identification of human cAMP dependent protein kinase catalytic subunit inhibitors	06 January 2017	Uzma Khanam, Balwant Kishan Malik and Bhawna Rathi	India	A high throughput virtual screening of zinc natural compounds database was conducted to develop potential inhibitor of cAMP dependent protein kinase catalytic subunit	0	Prostate cancer	molecular dynamics simulation	0	sim	não	não
Identification of ligand efficient, fragment-like hits from an HTS library: structure-based virtual screening and docking investigations of 2H- and 3H-pyrazolo tautomers for Aurora kinase A selectivity	2014-10-26	Sailu Sarvagalla, Vivek Kumar Singh, Yi-Yu Ke, Hui-Yi Shiao, Wen-Hsing Lin, Hsing-Pang Hsieh, John T. A. Hsu & Mohane Selvaraj Coumar	India	the aim is to identify suitable starting hits with not only higher activity, but also with appropriate physico-chemical properties as an Aurora kinase inhibitor.	0	Cancer	Molecular Docking	0	não	não	não
Identification of new P-glycoprotein inhibitors derived from cardiotonic steroids	2015-01-01	Maen Zeino, Malte S. Paulsen, Martin Zehl, Ernst Urban, Brigitte Kopp, Thomas Efferth	Austria/Germany/UK	The aim is screening a large library of naturally occurring cardiotonic steroids and their derivatives to identify six compounds capable of modulating P-glycoprotein activity.	2	Cancer	Molecular docking	0	sim	não	não
Identification of Novel Anthracycline Resistance Genes and Their Inhibitors	2021-10-16	Onat Kadioglu, Mohamed Elbadawi, Edmond Fleischer and Thomas Efferth	Germany	The aim is selected candidate genes that were previously found to be overexpressed in multidrug-resistant CEM/ADR5000 tumor cells in order to evaluate their causative relationship with multidrug resistance	0	Cancer	Molecular docking	0	sim	não	sim
Identification of novel candidate compounds targeting TrkB to induce apoptosis in neuroblastoma	2014-01-01	Yohko Nakamura, Akiko Suganami, Mayu Fukuda, Md. Kamrul Hasan, Tomoki Yokochi, Atsushi Takatori, Shunpei Satoh, Tyuji Hoshino, Yutaka Tamura, Akira Nakagawara	Japan	the aim is performed an in silico screening procedure to identify novel small chemical compounds targeting the BDNF-binding (neurotrophic factor) domain of TrkB (family of neurotrophin receptors).	4	Neuroblastoma	Molecular docking	0	sim	não	sim
Identification of novel scaffold for PIM1 kinase inhibition by ligand based virtual screening	2018-03-01	Kasturi Ranganna, Omana P Mathew, Shirlette Milton, Ramasamy Thilgavathi, Chelliah Selvam	USA, India	The present study aim to identify novel scaffolds for selective inhibition of PIM1 kinase by ligand based screening of lead from zinc database.	0	Prostate cancer	Molecular docking	0	sim	não	não
Identification of novel small molecule kinase antagonists of the prolactin receptor in breast cancer	2018-04-01	Chinmay Bakshi	USA	the aim is identify novel antagonists of the PRLR, then, a 340,000 small molecule library was scanned using high throughput screening and computational modeling techniques to observe binding potential to the PRLR.	2	Breast cancer	Molecular docking	0	sim	não	não
Identification of novel small molecules that inhibit STAT3-dependent transcription and function	2017-06-21	Iryna Kolosenko, Yasmin Yu, Sander Busker, Matheus Dyczynski, Jianping Liu, Martin Haraldsson, Caroline Palm Apergi, Thomas Helleday, Katja Pokrovskaja Tamm, Brent D. G. Page, Dan Grander	Sweden	The aim of this study was to identify novel inhibitors of STAT-dependent gene transcription.	2	Cancer	Molecular docking	0	sim	não	não
Identification of Potent VEGF Inhibitors for the Clinical Treatment of Glioblastoma, A Virtual Screening Approach	2019-02-09	Mohini Yadav, Ravina Khandelwal, Urvy Mudgal, Sivaraj Srinitha, Natasha Khandekar, Anuraj Nayarisseri, Sugunakar Vuree, Sanjeev Kumar Singh	India	The study ended with the better inhibitor for VEGF bto ascertain that the new compound plays a significant role in upsurge the survival of the GBM patients	0	glioblastomas	Molecular docking	0	não	não	sim
Identification of repurposed protein kinase B binders from FDA-approved drug library: a hybrid-structure activity relationship and systems modeling based approach	2019-02-26	Om Prakash & Upendra Nath Dwivedi	India	The present study deals with repurposing FDA-approved drugs for selective targeting of protein kinase B (PKB/Akt) for anti-cancer activity.	0	Cancer	Machine Learning	3	sim	não	sim

## Sheet: Legend
Study design			Study outcome			drug rescue or repurposing was performed?			Type of employed in silico strategy
in silico	0		Indicates drud	0		Yes	0		Molecular modeling	0
in vitro	1		Does not indicate drug	1		No	1		Signature-based	1
in silico/in vitro	2								Network-based	2
in vivo	3								Machine Learning-based	3
in silico/in vitro/in vivo	4								GWAS	4
in silico/ex vivo	5								Others	5
in silico/in vitro/in vivo/ex vivo	6
